# Supplementary material for: INPP5E regulates CD3ζ enrichment at the immune synapse by phosphoinositide distribution control
Source: Commun Biol. 2023 Sep 5;6:911. doi: 10.1038/s42003-023-05269-0 (PMC10480498; doi:10.1038/s42003-023-05269-0)
Supplement: Supplementary file 3 — Supplementary Data 1 [file 42003_2023_5269_MOESM3_ESM.xlsx]

## Sheet: Fig. 2a
siCtrl	siINPP5E
1	0.310099
1	0.368734
1	0.447625
1	0.265939
1	0.254163

## Sheet: Fig. 2c
INPP5E recruit at IS (%)				INPP5E recruitment index
siCtrl	siINPP5E			siCtrl	siINPP5E
71.0526	28.125			0.754201	0.640958
69.2308	40			1.04361	0.702224
74.2857	46.1538			1.05907	0.727053
				1.06459	0.759697
				1.13233	0.784337
				1.14927	0.790944
				1.15734	0.845963
				1.18123	0.925249
				1.20715	0.928239
				1.21692	0.93469
				1.23882	0.947746
				1.26484	0.948382
				1.26629	0.960827
				1.32356	0.962566
				1.32729	0.974384
				1.35286	0.997061
				1.36533	0.999708
				1.36583	1.0021
				1.381	1.00754
				1.39164	1.00798
				1.39359	1.03204
				1.46355	1.04137
				1.4672	1.08283
				1.4919	1.20334
				1.49281	1.20445
				1.51529	1.20595
				1.52686	1.21543
				1.57047	1.22635
				1.57793	1.23178
				1.58388	1.28862
				1.68037	1.30004
				1.71568	1.35826
				1.81216	1.54361
				1.82639	1.6788
				1.84977	1.96592
				1.85851
				1.93512
				1.9352
				1.95508

## Sheet: Fig. 2e
INPP5E (MFI)			CD3z (MFI)
siCtrl	siINPP5E		siCtrl	siINPP5E
1042	565.147		3430.11	3612.52
1141.36	700.42		4309.52	3786.23
1181.42	700.689		5068.66	3914.6
1249.12	715.455		5921.44	4615.78
1307.12	787.789		6108.61	4740.48
1316.31	790.055		7731.24	5548.77
1352.98	795.286		10189	5768.96
1374.86	880.234		10321.6	6049.21
1377.61	894.28		10964.2	6464.08
1406.57	922.081		11800	6637.93
1450.58	945.451		12015.3	7611.44
1467.59	966.851		12157.5	7626.44
1545.22	1072.88		12999.2	7821.75
1621.46	1079.41		13984.7	8677.59
1720.73	1133.99		14776.8	8827.29
1816.18	1135.24		14966.3	9708.63
1942.02	1264.28		16670.5	11340.3
2001.19	1277.1		17445.8	11829.4
2039.78	1351.71		18512.5	12483.7
2083.26	1452.75		20694.4	12546
2220.65	1617.78		23138.3	13292.5
2360.15	1634.97		25776.7	13320.9
2605.28	1648.7		29103.9	13797.2
2925.81	1723.48		29161.3	13950.7
	1890.74			15446.8

## Sheet: Fig 3d Upper
Full-length	1-626	1-604	1-289	79-644	288-644
1.40409	1.34522	1.4669	1.16252	0.534475	0.97359
1.49639	1.53192	1.55534	1.23291	0.890477	1.0805
1.73077	1.55836	1.58676	1.32282	1.0441	1.1641
1.76646	1.66383	1.67303	1.44417	1.05622	1.2211
1.8521	1.89363	1.69923	1.56921	1.09378	1.22463
1.98951	2.10461	1.93292	1.68036	1.28103	1.23583
2.02715	2.13531	1.93431	2.01831	1.29355	1.25946
2.10072	2.8905	2.04651	2.20233	1.41172	1.27372
2.28748	2.98562	2.10744	2.31177	1.41236	1.35723
2.72453	3.19071	2.13536	2.46814	1.58422	1.39539
2.7341	3.31676	2.13781	2.82414	1.61359	1.4226
3.06248	3.88758	2.26577	1.1836	1.63203	1.60305
3.19363	4.46442	2.45919	1.28107	1.735	1.85588
3.543	5.57072	2.52524	1.2988	1.8062	1.90995
3.66833	0.996043	2.61855	1.39962	1.87804	2.87754
4.506	1.05239	2.6211	1.42461	1.92062	1.04046
5.20515	1.40815	2.65885	1.43702	2.29445	1.16571
5.50388	1.47443	2.7236	1.51397	2.30948	1.23078
5.69548	1.57902	2.80427	1.56282	2.43538	1.36304
7.13047	1.63201	2.85331	1.61996	2.45658	1.65015
1.40525	1.63898	1.16182	1.65677	2.59181	1.79759
1.49252	1.67797	1.20654	1.69983	2.97965	1.80222
1.61497	1.7627	1.21737	1.73844	0.946803	1.90749
1.78605	1.76814	1.29231	1.83199	0.955547	2.00645
1.90751	1.79344	1.39419	1.87406	0.98582	2.18719
2.11348	1.79497	1.64098	1.88125	1.17463	2.31624
2.14571	1.84537	1.70218	1.95149	1.254	2.77028
2.15862	2.35318	1.75352	2.12602	1.45631
2.31977	2.35898	1.83462	2.16659	1.48083
2.39817	2.42763	1.98814	2.24759	1.48591
2.52015	2.56695	2.25532	2.25446	1.50836
2.52377	2.75446	2.77024	2.33793	1.53413
2.5462	2.80781	2.96771	2.39052	1.604
2.60053	2.91152	2.97986	1.44417	1.77981
2.60582	2.95134	3.69551	1.56921	1.83164
2.99271	2.98227	4.19755	1.68036	1.85997
3.16106	3.23197	4.37889	2.01831	1.86539
3.23913	3.28035		2.20233	1.87049
3.24872	3.60462		2.31177	1.87752
5.6448	4.14525		2.46814	1.89988
	4.28322		2.82414	1.99526
	5.60998			2.2607
	7.42177			2.34732
				2.38505
				2.47482
				2.63656
				2.66966
				2.67196
				2.72653
				3.22294

## Sheet: Fig 3d lower
Full-length	1-626	1-604	1-289	79-644	288-644
82.9787	80.4878	75.6757	77.7778	59.6154	33.3333
83.871	80.7692	74.5272	78.1596	63.6364	34.7826

## Sheet: Fig 4e
siCtrl	siINPP5E
0.774725	0.296296
1.42222	0.473054
1.43646	0.545045
2	1.09722
2.09565	1.1
2.20454	1.40876
2.35224	1.4269
2.44156	1.46853
2.57639	1.46983
2.67308	1.61539
2.7236	1.71111
2.84962	1.81053
3.14062	1.81053
3.22353	1.89333
3.28049	1.99551
3.40909	2.00581
3.55652	2.08333
3.58333	2.27273
3.86364	2.2875
3.97115	2.34597
4.06098	2.35135
4.08	2.36893
4.20213	2.42241
4.21519	2.53333
4.25197	2.53782
4.31132	2.58879
4.61333	2.656
4.84946	2.81372
4.92308	2.83721
4.9625	2.8932
5.01235	2.98591
5.05882	3.18
5.5	3.34946
5.78704	3.4058
5.94915	3.46635
6.42222	3.60166
6.6375	3.67797
7.09877	3.77604
7.22973	3.82609
7.46465	3.92958
7.51724	4.15385
8.2459	4.21519
8.59091	4.33962
11.6517	4.57407
13.5143	5.25641
13.8	5.53658
	5.8
	7.71795
	9.77419

## Sheet: Fig 4g
siCtrl +SEE	siCtrl +SEE	siINPP5E +SEE
0.415639	0.519026	0.515299
0.44179	0.840709	0.641463
0.450892	0.922425	0.646299
0.452812	1.00702	0.669713
0.572064	1.01508	0.728492
0.631804	1.14541	1.02799
0.712361	1.41399	1.17779
0.714641	1.55197	1.24875
0.718571	1.6326	1.29236
0.793646	1.73041	1.30803
0.845748	1.77832	1.33709
0.910636	1.80356	1.37694
1.05392	1.87273	1.40313
1.10394	1.96907	1.41597
1.13546	1.99813	1.47901
1.15018	2.03491	1.51313
1.16124	2.08385	1.53518
1.2044	2.21704	1.53589
1.2166	2.33855	1.64364
1.23554	2.3836	1.66014
1.24179	2.39364	1.67602
1.31499	2.43375	1.71926
1.42143	2.80559	1.88477
1.5686	2.81184	1.8959
1.67744	2.83152	1.93853
1.72939	2.86291	1.94821
1.77098	2.89485	1.98896
1.83033	2.95086	2.00006
2.06449	3.04202	2.03765
2.12564	3.08864	2.05502
	3.30839	2.05717
	3.32999	2.06441
	3.33557	2.12795
	3.35881	2.15087
	3.40849	2.16524
	3.49487	2.18458
	3.65916	2.22199
	3.69415	2.23204
	3.71233	2.28017
	3.73836	2.2942
	3.81928	2.53804
	3.84932	2.75822
	3.9588	2.86091
	4.15375	2.88073
	4.15705	3.05923
	4.20873	3.23646
	4.39189	3.25774
	4.6929	3.28523
	4.80255	3.33433
	4.85306	3.34633
	4.86909	3.45409
	4.87047	3.74598
	4.89709	3.83623
	4.91745	3.94992
	5.05159	3.99532
	5.11818	4.03513
	5.18138	4.15067
	5.41592	4.20671
	5.53913	4.26931
	5.65263	4.30478
	5.66119	4.6579
	6.07781	4.72577
	6.71195	4.82102
	7.20907	4.82108
	7.45688	5.323
	7.92972	5.43356
	7.98974	5.45279
	8.18184	5.65279
	8.5662	5.88588
	9.09084	6.30551
	9.21875	6.81508
	9.25637	7.00652
	9.81067	9.35915
	10.0515
	11.7742
	11.8119
	12.0579
	12.17
	13.4502
	19.0209
	23.3203

## Sheet: Fig 5b
siCtrl	siINPP5E
68.4	44.15
72.7273	46.1538
62.5	47.9

## Sheet: Fig 5f
mCherry	mCherry -PIPKγ
1.6116	0.293277
1.64034	0.634153
1.65578	0.666615
1.67743	0.679703
1.67797	0.808975
1.76537	0.846778
1.95901	0.855856
2.06756	0.962833
2.23813	1.04812
2.37082	1.10346
2.48955	1.10719
2.54814	1.14071
2.6642	1.15295
2.70542	1.27691
2.84906	1.32439
2.91291	1.42839
3.15196	1.55126
3.40436	1.56271
3.57064	1.68488
3.6479	1.78249
3.7157	1.79099
3.94634	1.95836
3.99264	2.05121
4.31153	2.05804
4.49913	2.15888
4.67121	2.16501
5.32358	2.19329
5.68672	2.19853
5.73321	2.3402
5.7662	2.3767
5.86782	2.4132
6.25321	2.41608
6.86606	2.42445
7.43758	2.60132
7.77632	2.76413
8.46896	3.01211
8.81613	3.15067
10.0747	3.83564
10.1222	4.12999
10.1659	4.32901
0.911306	4.82004
1.22864	5.18157
1.61085	5.7359
2.06076	5.76004
2.16302	0.635345
2.32299	0.956156
2.32757	1.03107
2.67713	1.20936
2.84701	1.3729
3.30317	1.51072
3.31155	1.53483
3.39649	1.54142
3.44366	1.55123
3.73512	1.69227
3.95299	2.74538
4.40272	3.08909
4.73807	3.45819
5.07566	3.51373
5.22319	3.78813
5.47356	3.85437
5.70794	4.07724
5.77076	5.93546
5.96523
6.51611
6.64021
6.89293
7.80982
10.2018
10.8187
14.173
14.6039

## Sheet: Fig 5h
siCtrl	siINPP5E
1.06486	0.67959
1.0893	0.906722
1.15728	1.00417
1.18308	1.02821
1.30745	1.05805
1.3193	1.08001
1.34072	1.09845
1.35871	1.11899
1.3722	1.11911
1.40772	1.20963
1.42128	1.21155
1.42691	1.22571
1.43469	1.28066
1.47886	1.2831
1.5041	1.28608
1.54948	1.29133
1.58801	1.33764
1.61122	1.38705
1.62029	1.40366
1.63432	1.43199
1.6592	1.44574
1.68615	1.4621
1.69015	1.51252
1.69547	1.53424
1.74189	1.5547
1.77518	1.59089
1.8234	1.64793
1.96388	1.68207
2.06643	1.72369
2.0962	1.74442
2.23459	1.79248
2.39874	1.80619
2.40345	2.04973
2.49859	2.05145
3.04519	2.13158
3.48904	2.17907
3.53152	2.25816
	2.26032
	2.2975
	2.59516

[truncated: 5 more sheets: Fig 6c, Fig 6e, Fig 6f, Fig 6g, Fig 6h]
