# Supplementary material for: INPP5E regulates CD3ζ enrichment at the immune synapse by phosphoinositide distribution control
Source: Commun Biol. 2023 Sep 5;6:911. doi: 10.1038/s42003-023-05269-0 (PMC10480498; doi:10.1038/s42003-023-05269-0)
Supplement: Supplementary file 4 — Supplementary Data 2 [file 42003_2023_5269_MOESM4_ESM.xlsx]

## Sheet: Sup Fig 2e
20min	30min
26	24
23	23
20	25

## Sheet: Sup Fig 3c
siCtrl	siINPP5E
1.22179	1.05319
1.28825	1.14508
1.33766	1.32119
1.34548	1.3317
1.36044	1.34595
1.40476	1.36383
1.46042	1.3744
1.46486	1.41004
1.4686	1.50106
1.54093	1.51349
1.58513	1.66654
1.86409	1.66703
1.86987	1.70758
1.88579	1.81515
1.98006	1.83739
2.02672	1.87259
2.09792	1.89648
2.12842	1.90629
2.13227	1.97634
2.24662	1.99478
2.38408	2.03136
2.58434	2.08384
2.62434	2.08926
2.72871	2.13346
2.83951	2.21698
2.90731	2.28652
2.94341	2.32753
4.87319	2.42306
	2.42926
	2.44976
	2.47707
	2.61631
	2.62397
	2.66434
	2.6876
	2.85554
	2.93123
	2.99752
	3.04258
	3.14875

## Sheet: Sup Fig. 4c
siCtrl					siINPP5E					mCherry-PIPKIr o/e
Distance	Tubby-EGFP	F-actin			Distance	Tubby-EGFP	F-actin			Distance	F-actin	TUBBY-GFP	mcherry-PIPKIr
0	0.054	0			0	0.014067	0.43646			0	0.04207	0.152542	0.13245
0.042	0.059883	0			0.0062	0.035518	0.450707			0.007	0.046913	0.152542	0.135603
0.084	0.064937	0			0.0124	0.056935	0.467777			0.014	0.047329	0.154057	0.139073
0.126	0.070603	0			0.0186	0.075804	0.481884			0.021	0.047329	0.159883	0.139073
0.168	0.080625	0			0.0248	0.091194	0.499267			0.028	0.047329	0.161017	0.139619
0.21	0.094208	0			0.031	0.106584	0.517579			0.035	0.047329	0.161017	0.145356
0.252	0.102664	0			0.0372	0.122061	0.534668			0.042	0.047329	0.161017	0.145695
0.294	0.101021	0			0.0434	0.137365	0.545272			0.049	0.047329	0.161712	0.145695
0.336	0.107117	0			0.0496	0.153187	0.548264			0.056	0.047329	0.167075	0.145695
0.378	0.115574	0.133466			0.0558	0.168146	0.548861			0.063	0.047329	0.169492	0.148948
0.42	0.121267	0.353587			0.062	0.183536	0.545314			0.07	0.047329	0.169492	0.152318
0.462	0.126258	0.4826			0.0682	0.198926	0.542977			0.077	0.047329	0.169492	0.152318
0.504	0.132951	0.504483			0.0744	0.214149	0.54012			0.084	0.047329	0.169492	0.152318
0.546	0.130367	0.510753			0.0806	0.224368	0.534721			0.091	0.047329	0.172292	0.155625
0.588	0.127274	0.478563			0.0868	0.236325	0.53008			0.098	0.047329	0.177966	0.15894
0.63	0.140348	0.380848			0.093	0.251716	0.527744			0.105	0.047329	0.177966	0.15894
0.672	0.152152	0.360772			0.0992	0.267051	0.525355			0.112	0.047329	0.177966	0.15894
0.714	0.162431	0.396999			0.1054	0.275508	0.521925			0.119	0.047329	0.177966	0.163808
0.756	0.168196	0.450852			0.1116	0.289115	0.523466			0.126	0.047329	0.180738	0.165563
0.798	0.164718	0.511652			0.1178	0.298842	0.531121			0.133	0.049825	0.186441	0.166015
0.84	0.162237	0.584263			0.124	0.311124	0.54331			0.14	0.052587	0.186441	0.170991
0.882	0.160822	0.652957			0.1302	0.326114	0.556223			0.147	0.052587	0.186441	0.172185
0.924	0.169439	0.661483			0.1364	0.334193	0.56421			0.154	0.052587	0.186441	0.172185
0.966	0.177896	0.609229			0.1426	0.348523	0.577585			0.161	0.056854	0.193316	0.177558
1.008	0.186353	0.55528			0.1488	0.357395	0.58607			0.168	0.057846	0.194915	0.178808
1.05	0.192317	0.514974			0.155	0.3622	0.606947			0.175	0.057846	0.194915	0.178808
1.092	0.1966	0.494841			0.1612	0.365683	0.630877			0.182	0.059546	0.197652	0.178808
1.134	0.207764	0.489821			0.1674	0.370756	0.653023			0.189	0.063016	0.203247	0.183681
1.176	0.218527	0.494373			0.1736	0.372652	0.67509			0.196	0.063105	0.20339	0.18543
1.218	0.217757	0.490523			0.1798	0.378044	0.698336			0.203	0.063585	0.20741	0.18543
1.26	0.218419	0.48001			0.186	0.379619	0.720753			0.21	0.067069	0.211864	0.18543
1.302	0.224323	0.457031			0.1922	0.384946	0.741891			0.217	0.068364	0.211949	0.18543
1.344	0.235407	0.415212			0.1984	0.388033	0.763028			0.224	0.068364	0.218015	0.18543
1.386	0.244911	0.371265			0.2046	0.390611	0.783526			0.231	0.069903	0.220339	0.190783
1.428	0.249063	0.358296			0.2108	0.393554	0.800415			0.238	0.073622	0.220488	0.192053
1.47	0.257282	0.418921			0.217	0.397733	0.820555			0.245	0.073622	0.226501	0.192053
1.512	0.270481	0.488403			0.2232	0.3996	0.836925			0.252	0.073622	0.228952	0.192053
1.554	0.285596	0.496434			0.2294	0.402832	0.842043			0.259	0.073622	0.234845	0.192053
1.596	0.304978	0.465572			0.2356	0.403725	0.844867			0.266	0.077897	0.237288	0.197436
1.638	0.326701	0.487666			0.2418	0.410975	0.847992			0.273	0.078881	0.237288	0.198675
1.68	0.362845	0.508			0.248	0.411252	0.853641			0.28	0.078881	0.243258	0.198675
1.722	0.409822	0.534432			0.2542	0.412248	0.855408			0.287	0.078978	0.245919	0.198798
1.764	0.457471	0.567324			0.2604	0.414663	0.857516			0.294	0.082528	0.25164	0.203268
1.806	0.497893	0.579804			0.2666	0.416033	0.858924			0.301	0.08414	0.254237	0.205298
1.848	0.533592	0.585004			0.2728	0.418235	0.860123			0.308	0.08414	0.258471	0.205298
1.89	0.564587	0.627779			0.279	0.421153	0.857787			0.315	0.08414	0.262712	0.206485
1.932	0.594755	0.698002			0.2852	0.421272	0.85787			0.322	0.08414	0.263995	0.211921
1.974	0.623622	0.70611			0.2914	0.421929	0.858358			0.329	0.08414	0.27084	0.211921
2.016	0.65249	0.685967			0.2976	0.425446	0.853711			0.336	0.088527	0.273066	0.211921
2.058	0.703396	0.673949			0.3038	0.427391	0.853449			0.343	0.089398	0.279223	0.211921
2.1	0.751074	0.680841			0.31	0.434663	0.853062			0.35	0.089398	0.281175	0.216366
2.142	0.798545	0.706776			0.3162	0.445411	0.864044			0.357	0.090396	0.288136	0.218543
2.184	0.851708	0.739419			0.3224	0.458825	0.880862			0.364	0.094643	0.288136	0.218543
2.226	0.909502	0.761138			0.3286	0.467761	0.893945			0.371	0.09889	0.295347	0.218543
2.268	0.970035	0.762907			0.3348	0.482988	0.90983			0.378	0.102575	0.29661	0.218543
2.31	1	0.842562			0.341	0.490682	0.921855			0.385	0.105175	0.298087	0.222919
2.352	0.963737	0.95124			0.3472	0.500239	0.935986			0.392	0.106389	0.305085	0.225166
2.394	0.928828	1			0.3534	0.514014	0.95196			0.399	0.11062	0.305085	0.225166
2.436	0.913507	0.963154			0.3596	0.524053	0.967936			0.406	0.115018	0.305085	0.225166
2.478	0.898427	0.88798			0.3658	0.537321	0.983911			0.413	0.119114	0.309343	0.225166
2.52	0.864827	0.821326			0.372	0.550331	0.992511			0.42	0.124391	0.313559	0.225166
2.562	0.845611	0.78919			0.3782	0.563169	0.990463			0.427	0.127608	0.315703	0.225166
2.604	0.836959	0.809739			0.3844	0.572304	0.98249			0.434	0.134487	0.322034	0.228743
2.646	0.836842	0.848532			0.3906	0.587166	0.975832			0.441	0.137328	0.322034	0.231788
2.688	0.812456	0.83557			0.3968	0.595413	0.968658			0.448	0.144131	0.326231	0.231788
2.73	0.773682	0.811004			0.403	0.607397	0.963001			0.455	0.149856	0.330508	0.231788
2.772	0.73561	0.810442			0.4092	0.614103	0.958359			0.462	0.153939	0.330508	0.231788
2.814	0.70166	0.822148			0.4154	0.620428	0.953652			0.469	0.15835	0.335122	0.231788
2.856	0.672018	0.814317			0.4216	0.625808	0.948978			0.476	0.162999	0.338983	0.231788
2.898	0.648482	0.79186			0.4278	0.633503	0.943719			0.483	0.170346	0.343086	0.231788
2.94	0.6332	0.773437			0.434	0.641198	0.934099			0.49	0.176351	0.347458	0.233477
2.982	0.632692	0.759257			0.4402	0.648893	0.931504			0.497	0.180597	0.349908	0.237381
3.024	0.631117	0.751344			0.4464	0.656589	0.930188			0.504	0.187126	0.355932	0.238411
3.066	0.627447	0.71025			0.4526	0.657895	0.925606			0.511	0.194351	0.355932	0.238411
3.108	0.623951	0.643779			0.4588	0.663207	0.923975			0.518	0.198598	0.359905	0.238411
3.15	0.614299	0.566156			0.465	0.670902	0.920178			0.525	0.203907	0.365387	0.239748
3.192	0.597549	0.48063			0.4712	0.678597	0.912678			0.532	0.211253	0.371113	0.243651
3.234	0.580754	0.393333			0.4774	0.682243	0.904434			0.539	0.216598	0.373489	0.245033
3.276	0.572582	0.335416			0.4836	0.685216	0.894974			0.546	0.220845	0.381068	0.245033
3.318	0.569072	0.365893			0.4898	0.692911	0.887151			0.553	0.229896	0.381356	0.248737
3.36	0.565813	0.375753			0.496	0.700606	0.877793			0.56	0.234598	0.387025	0.25264
3.402	0.565305	0.269465			0.5022	0.701277	0.871164			0.567	0.238845	0.389831	0.256544
3.444	0.556848	0.089858			0.5084	0.707225	0.862055			0.574	0.245615	0.392605	0.260446
3.486	0.551574	0			0.5146	0.709762	0.856217			0.581	0.252598	0.397335	0.26435
3.528	0.546135	0			0.5208	0.710526	0.851054			0.588	0.259507	0.394782	0.267722
3.57	0.535034	0			0.527	0.710526	0.845301			0.595	0.266352	0.393327	0.271934
3.612	0.519673	0.006762			0.5332	0.710526	0.840729			0.602	0.270599	0.392982	0.276059
3.654	0.497998	0.031131			0.5394	0.710526	0.835567			0.609	0.276288	0.391539	0.278146
3.696	0.477355	0.108776			0.5456	0.710526	0.830405			0.616	0.283634	0.389747	0.278146
3.738	0.472574	0.158831			0.5518	0.703708	0.815922			0.623	0.288599	0.390292	0.281145
3.78	0.494078	0.181902			0.558	0.701754	0.79761			0.63	0.293069	0.389942	0.285048
3.822	0.51138	0.172158			0.5642	0.701754	0.779388			0.637	0.300415	0.388285	0.288951
3.864	0.517148	0.168755			0.5704	0.701754	0.763901			0.644	0.306599	0.389136	0.291391
3.906	0.512173	0.11486			0.5766	0.701754	0.748414			0.651	0.310846	0.388224	0.291391
3.948	0.497828	0			0.5828	0.701754	0.730246			0.658	0.317196	0.390108	0.294038
3.99	0.472338	0			0.589	0.701511	0.711934			0.665	0.324542	0.389764	0.297941
4.032	0.450463	0			0.5952	0.693469	0.696069			0.672	0.328846	0.387925	0.298013
4.074	0.438831	0			0.6014	0.692982	0.680581			0.679	0.333976	0.387425	0.299125
4.116	0.423418	0			0.6076	0.692982	0.665094			0.686	0.341323	0.387773	0.303028
4.158	0.402605	0			0.6138	0.692982	0.646903			0.693	0.348669	0.389958	0.304636
4.2	0.372303	0			0.62	0.692982	0.628236			0.7	0.356016	0.389415	0.304636
4.242	0.340417	0			0.6262	0.690427	0.612748			0.707	0.361783	0.391737	0.306126
4.284	0.318647	0			0.6324	0.684211	0.595812			0.714	0.36545	0.390802	0.305395
4.326	0.311117	0			0.6386	0.684211	0.582584			0.721	0.372796	0.394681	0.308426
4.368	0.308128	0			0.6448	0.684211	0.5827			0.728	0.380143	0.392349	0.306604
4.41	0.30544	0			0.651	0.684211	0.582584			0.735	0.387489	0.397311	0.310481
4.452	0.314997	0			0.6572	0.678267	0.582584			0.742	0.393322	0.395576	0.309126
4.494	0.324997	0			0.6634	0.675439	0.581593			0.749	0.396923	0.395287	0.308664
4.536	0.333036	0			0.6696	0.671648	0.58049			0.756	0.40427	0.395345	0.307975
4.578	0.330526	0			0.6758	0.666667	0.579369			0.763	0.411444	0.400063	0.306174
4.62	0.311132	0			0.682	0.66503	0.576699			0.77	0.414543	0.398213	0.305513
4.662	0.292305	0			0.6882	0.657895	0.576555			0.777	0.417642	0.399554	0.305612
4.704	0.278305	0			0.6944	0.657895	0.576699			0.784	0.420742	0.398375	0.30469
4.746	0.275002	0			0.7006	0.657895	0.574663			0.791	0.423841	0.403369	0.307551
4.788	0.279492	0			0.7068	0.651793	0.57284			0.798	0.42694	0.408364	0.305785
4.83	0.283863	0			0.713	0.649123	0.572165			0.805	0.43004	0.413358	0.30526
4.872	0.293771	0			0.7192	0.649123	0.570814			0.812	0.438067	0.415254	0.307057
4.914	0.296817	0			0.7254	0.649123	0.568888			0.819	0.449116	0.415254	0.307837
4.956	0.301619	0			0.7316	0.647368	0.563726			0.826	0.456699	0.419867	0.307154
4.998	0.30762	0			0.7378	0.640351	0.561518			0.833	0.464748	0.424862	0.305425
5.04	0.308739	0			0.744	0.640351	0.559271			0.84	0.475194	0.429857	0.305034
5.082	0.302809	0			0.7502	0.640351	0.55618			0.847	0.483997	0.427982	0.305206
5.124	0.296832	0			0.7564	0.640989	0.558873			0.854	0.491343	0.431371	0.304636
5.166	0.286971	0			0.7626	0.643575	0.559045			0.861	0.502182	0.436365	0.306885
5.208	0.278648	0			0.7688	0.641595	0.561799			0.868	0.511358	0.43953	0.312767
5.25	0.271771	0			0.775	0.642355	0.56493			0.875	0.522005	0.438006	0.322019
5.292	0.265709	0			0.7812	0.643542	0.56493			0.882	0.531247	0.441199	0.329554
5.334	0.256768	0			0.7874	0.649123	0.56493			0.889	0.538593	0.440678	0.334903
5.376	0.242709	0			0.7936	0.649123	0.56493			0.896	0.545939	0.444389	0.343151
5.418	0.242216	0			0.7998	0.649123	0.56493			0.903	0.553286	0.449153	0.352222
5.46	0.241339	0			0.806	0.6508	0.56493			0.91	0.560632	0.449153	0.357571
5.502	0.234787	0			0.8122	0.653295	0.56493			0.917	0.566896	0.450898	0.364283
5.544	0.220992	0			0.8184	0.654745	0.56493			0.924	0.567288	0.451792	0.373535
5.586	0.204014	0			0.8246	0.657895	0.564547			0.931	0.565755	0.452413	0.380239
5.628	0.190089	0			0.8308	0.658614	0.560568			0.938	0.562654	0.457408	0.385587
5.67	0.173981	0			0.837	0.658928	0.559045			0.945	0.562519	0.457361	0.394758
5.712	0.162655	0			0.8432	0.666624	0.559045			0.952	0.558946	0.450517	0.402907
5.754	0.161791	0			0.8494	0.666667	0.553837			0.959	0.558804	0.449153	0.408256
5.796	0.166914	0			0.8556	0.673242	0.55316			0.966	0.557426	0.449153	0.417811
5.838	0.172383	0			0.8618	0.675244	0.549341			0.973	0.557317	0.449153	0.425575
5.88	0.177851	0			0.868	0.675439	0.545675			0.98	0.557246	0.453765	0.430925
5.922	0.178867	0			0.8742	0.678783	0.543751			0.987	0.557426	0.458368	0.436932
5.964	0.175879	0			0.8804	0.684211	0.551738			0.994	0.556306	0.465271	0.447595
6.006	0.172063	0			0.8866	0.685402	0.559726			1.001	0.557426	0.472634	0.454501
6.048	0.167978	0			0.8928	0.692982	0.567713			1.008	0.557217	0.482266	0.464687
6.09	0.161102	0			0.899	0.692982	0.5757			1.015	0.557426	0.487419	0.470913
6.132	0.157695	0			0.9052	0.699716	0.583688			1.022	0.55767	0.491886	0.476542
6.174	0.155767	0			0.9114	0.707411	0.59547			1.029	0.560769	0.503041	0.48582
6.216	0.155767	0			0.9176	0.710526	0.604478			1.036	0.566659	0.509487	0.493581
6.258	0.158981	0			0.9238	0.714029	0.613535			1.043	0.572226	0.518244	0.498929
6.3	0.159996	0			0.93	0.721725	0.62315			1.05	0.576093	0.525923	0.506562
6.342	0.152734	0			0.9362	0.72807	0.635395			1.057	0.58344	0.53345	0.509932
6.384	0.138602	0			0.9424	0.728343	0.643565			1.064	0.586782	0.54035	0.518833
6.426	0.124897	0			0.9486	0.736038	0.656715			1.071	0.592874	0.547822	0.526946
6.468	0.113693	0			0.9548	0.736842	0.665242			1.078	0.60022	0.554038	0.532295
6.51	0.10773	0			0.961	0.742656	0.673229			1.085	0.607567	0.563307	0.539966
6.552	0.109582	0			0.9672	0.745614	0.681217			1.092	0.614913	0.567792	0.549217
6.594	0.112153	0			0.9734	0.749275	0.687483			1.099	0.622259	0.579058	0.554964
6.636	0.114289	0			0.9796	0.754386	0.689574			1.106	0.629606	0.590286	0.561098
6.678	0.118383	0			0.9858	0.755894	0.692399			1.113	0.636952	0.596735	0.57035
6.72	0.117771	0			0.992	0.763158	0.694144			1.12	0.644646	0.6061	0.579601
6.762	0.112302	0			0.9982	0.763158	0.692329			1.127	0.656309	0.617939	0.588853
6.804	0.117804	0			1.0044	0.763873	0.69499			1.134	0.66425	0.626397	0.594952
6.846	0.12294	0			1.0106	0.770759	0.697815			1.141	0.671597	0.633142	0.600734
6.888	0.129198	0			1.0168	0.77193	0.70064			1.148	0.680503	0.644981	0.611021
6.93	0.133878	0			1.023	0.773998	0.703465			1.155	0.691549	0.65682	0.619237
6.972	0.134804	0			1.0292	0.780702	0.70629			1.162	0.699194	0.668659	0.628564
7.014	0.130845	0			1.0354	0.780702	0.709115			1.169	0.711123	0.680498	0.63774
7.056	0.131592	0			1.0416	0.780702	0.711941			1.176	0.718911	0.692337	0.646992
7.098	0.13706	0			1.0478	0.780702	0.714766			1.183	0.730386	0.704176	0.656244
7.14	0.137075	0			1.054	0.780285	0.722146			1.19	0.737931	0.716015	0.665495
7.182	0.132384	0			1.0602	0.774571	0.725553			1.197	0.739767	0.726953	0.674747
7.224	0.127916	0			1.0664	0.77193	0.729126			1.204	0.740563	0.731947	0.683999
7.266	0.125436	0			1.0726	0.767953	0.734619			1.211	0.74267	0.743058	0.693446
7.308	0.124614	0			1.0788	0.763158	0.740661			1.218	0.744466	0.75287	0.704085
7.35	0.127901	0			1.085	0.76196	0.74471			1.225	0.745936	0.76388	0.713985
7.392	0.135382	0			1.0912	0.760989	0.752196			1.232	0.748369	0.7701	0.727628
7.434	0.127856	0			1.0974	0.754716	0.755021			1.239	0.748656	0.781939	0.736879
7.476	0.119907	0			1.1036	0.754386	0.762787			1.246	0.747508	0.793778	0.746131
7.518	0.116784	0			1.1098	0.749751	0.770775			1.253	0.748964	0.800807	0.750206
7.56	0.118368	0			1.116	0.74826	0.778762			1.26	0.750471	0.808981	0.755527
7.602	0.123083	0			1.1222	0.745614	0.786131			1.267	0.749009	0.82082	0.75943
7.644	0.132124	0			1.1284	0.744706	0.790599			1.274	0.748175	0.832659	0.763317
7.686	0.149582	0			1.1346	0.743632	0.79684			1.281	0.750606	0.837735	0.767236
7.728	0.162491	0			1.1408	0.736842	0.805032			1.288	0.754323	0.842729	0.771139
7.77	0.170694	0			1.147	0.736867	0.812815			1.295	0.759693	0.851383	0.772305
7.812	0.173683	0			1.1532	0.744365	0.820803			1.302	0.76578	0.862355	0.771415
7.854	0.176671	0			1.1594	0.752061	0.82879			1.309	0.76888	0.874662	0.769603
7.896	0.179659	0			1.1656	0.75752	0.838277			1.316	0.771979	0.879657	0.773507
7.938	0.182647	0.006711			1.1718	0.763432	0.844765			1.323	0.773034	0.887986	0.772228
7.98	0.183513	0.03472			1.178	0.769396	0.853736			1.33	0.773034	0.893574	0.771765
8.022	0.181871	0.072858			1.1842	0.776368	0.862141			1.337	0.773034	0.898305	0.768212
8.064	0.18069	0.064418			1.1904	0.79001	0.872005			1.344	0.772682	0.900112	0.76777
8.106	0.180302	0.018811			1.1966	0.798093	0.88259			1.351	0.768435	0.90651	0.762421
8.148	0.174833	0.048756			1.2028	0.805926	0.890247			1.358	0.764188	0.91256	0.761589
8.19	0.173482	0.211169			1.209	0.813622	0.898575			1.365	0.762516	0.915254	0.758346
8.232	0.174609	0.336302			1.2152	0.823663	0.906562			1.372	0.760952	0.920837	0.754967
8.274	0.178432	0.35025			1.2214	0.837371	0.914835			1.379	0.756705	0.924619	0.754272
8.316	0.181728	0.314213			1.2276	0.846776	0.921667			1.386	0.752458	0.931464	0.748923
8.358	0.183424	0.290631			1.2338	0.86107	0.923895			1.393	0.751999	0.932203	0.748344
8.4	0.191882	0.297232			1.24	0.870062	0.925924			1.4	0.749222	0.93163	0.744848
8.442	0.200808	0.312125			1.2462	0.884597	0.928766			1.407	0.744975	0.929359	0.741722
8.484	0.215507	0.300529			1.2524	0.896194	0.92978			1.414	0.741481	0.923729	0.740774
8.526	0.230044	0.273545			1.2586	0.909839	0.933341			1.421	0.741481	0.923729	0.735425
8.568	0.248974	0.177889			1.2648	0.918784	0.932862			1.428	0.737492	0.918774	0.735099
8.61	0.268876	0.059047			1.271	0.921053	0.931074			1.435	0.736223	0.918264	0.73135
8.652	0.291692	0.004982			1.2772	0.921053	0.925575			1.442	0.732914	0.917419	0.727467
8.694	0.314583	0			1.2834	0.916143	0.920514			1.449	0.73001	0.915254	0.721869
8.736	0.336054	0.020978			1.2896	0.900753	0.917086			1.456	0.725762	0.915254	0.721854
8.778	0.353476	0.104847			1.2958	0.885362	0.911856			1.463	0.725705	0.915254	0.716341
8.82	0.370898	0.231758			1.302	0.869972	0.906837			1.47	0.725705	0.915254	0.711229
8.862	0.382956	0.327443			1.3082	0.854582	0.901599			1.477	0.727872	0.915254	0.705881
8.904	0.388156	0.378873			1.3144	0.839191	0.897059			1.484	0.730964	0.91515	0.700532
8.946	0.399332	0.392135			1.3206	0.823801	0.894722			1.491	0.731107	0.915147	0.695183
8.988	0.412806	0.382411			1.3268	0.808411	0.891997			1.498	0.735461	0.915254	0.689835
9.03	0.432832	0.372524			1.333	0.79302	0.886038			1.505	0.739602	0.915254	0.688742
9.072	0.451897	0.36398			1.3392	0.77763	0.881826			1.512	0.741481	0.915254	0.68576
9.114	0.456879	0.341263			1.3454	0.762466	0.879333			1.519	0.742837	0.915254	0.680412
9.156	0.459033	0.331388			1.3516	0.74696	0.871756			1.526	0.747084	0.915254	0.675497
9.198	0.469609	0.378097			1.3578	0.735235	0.86893			1.533	0.751331	0.915844	0.675497
9.24	0.490014	0.416893			1.364	0.722218	0.866592			1.54	0.751999	0.920838	0.670988
9.282	0.519001	0.440971			1.3702	0.70945	0.861745			1.547	0.754567	0.923729	0.668874
9.324	0.554547	0.462857			1.3764	0.697907	0.856583			1.554	0.758815	0.923321	0.666914
9.366	0.586548	0.49667			1.3826	0.685119	0.853696			1.561	0.762829	0.923729	0.662252
9.408	0.602964	0.538994			1.3888	0.672276	0.851511			1.568	0.762516	0.923868	0.662252
9.45	0.579664	0.592442			1.395	0.660725	0.849022			1.575	0.766297	0.928862	0.660374
9.492	0.541084	0.671624			1.4012	0.658275	0.846685			1.582	0.770544	0.932203	0.658764
9.534	0.508272	0.750437			1.4074	0.657895	0.84254			1.589	0.773413	0.932203	0.655629
9.576	0.490074	0.782682			1.4136	0.657895	0.837378			1.596	0.77378	0.934922	0.655629
9.618	0.477777	0.760147			1.4198	0.657895	0.836286			1.603	0.778027	0.932615	0.655629
9.66	0.47688	0.722745			1.426	0.6619	0.832938			1.61	0.77431	0.933341	0.653385
9.702	0.487518	0.703706			1.4322	0.666667	0.829114			1.617	0.769317	0.932726	0.651889
9.744	0.510989	0.718735			1.4384	0.666667	0.82714			1.624	0.763403	0.931355	0.649007
9.786	0.553017	0.762805			1.4446	0.665891	0.825383			1.631	0.759883	0.931167	0.649007
9.828	0.590885	0.817126			1.4508	0.658196	0.829673			1.638	0.752537	0.93145	0.649007
9.87	0.616256	0.811321			1.457	0.657895	0.83557			1.645	0.74991	0.928829	0.649007
9.912	0.636622	0.76319			1.4632	0.651578	0.843558			1.652	0.743569	0.927547	0.649007
9.954	0.662919	0.72936			1.4694	0.649123	0.847774			1.659	0.740017	0.927115	0.648131
9.996	0.694895	0.714732			1.4756	0.64496	0.853648			1.666	0.735915	0.923729	0.647561
10.038	0.725655	0.728764			1.4818	0.640351	0.859305			1.673	0.731697	0.923509	0.642213
10.08	0.753615	0.761193			1.488	0.642361	0.863738			1.68	0.729008	0.919816	0.639326
10.122	0.77291	0.792958			1.4942	0.6489	0.870951			1.687	0.725585	0.918487	0.638138
10.164	0.786212	0.818813			1.5004	0.64905	0.873876			1.694	0.721534	0.918173	0.632789
10.206	0.829111	0.830351			1.5066	0.649123	0.87675			1.701	0.719097	0.916604	0.630194
10.248	0.861441	0.843562			1.5128	0.652563	0.875232			1.708	0.715188	0.915254	0.628715
10.29	0.875845	0.870499			1.519	0.654694	0.87308			1.715	0.713386	0.915254	0.623366
10.332	0.861693	0.907308			1.5252	0.655986	0.873456			1.722	0.709959	0.915254	0.622437
10.374	0.833996	0.951158			1.5314	0.657895	0.874105			1.729	0.705825	0.919381	0.619291
10.416	0.816221	0.99403			1.5376	0.657895	0.872656			1.736	0.70467	0.923729	0.613942
10.458	0.818071	1.0113			1.5438	0.658038	0.870201			1.743	0.704132	0.923729	0.609272
10.5	0.820773	0.959587			1.55	0.657895	0.867093			1.75	0.699885	0.926348	0.609272
10.542	0.834146	0.883209			1.5562	0.657895	0.864756			1.757	0.699411	0.932034	0.604519
10.584	0.863765	0.827078			1.5624	0.657895	0.861975			1.764	0.699411	0.934511	0.599171
10.626	0.888808	0.788526			1.5686	0.663451	0.868321			1.771	0.699411	0.940678	0.593822
10.668	0.915862	0.768366			1.5748	0.66551	0.875524			1.778	0.698896	0.941869	0.588755
10.71	0.931574	0.740539			1.581	0.670069	0.883512			1.785	0.694425	0.948839	0.583125
10.752	0.94627	0.697557			1.5872	0.673958	0.890505			1.792	0.694153	0.949153	0.578397
10.794	0.958884	0.648751			1.5934	0.676688	0.89973			1.799	0.694153	0.955648	0.574423
10.836	0.973597	0.599846			1.5996	0.682578	0.906379			1.806	0.692021	0.957798	0.569536
10.878	0.984881	0.564642			1.6058	0.683604	0.915055			1.813	0.689834	0.963624	0.568353
10.92	0.984148	0.540629			1.612	0.689982	0.92325			1.82	0.692871	0.966102	0.562983
10.962	0.939408	0.521155			1.6182	0.691055	0.932854			1.827	0.694002	0.972831	0.557656
11.004	0.875107	0.481302			1.6244	0.697619	0.942192			1.834	0.697316	0.974576	0.552307
11.046	0.784772	0.42955			1.6306	0.701754	0.952211			1.841	0.701556	0.978045	0.546958
11.088	0.683955	0.296709			1.6368	0.704238	0.962536			1.848	0.702237	0.983051	0.542198
11.13	0.577201	0.078557			1.643	0.711159	0.971917			1.855	0.703723	0.983259	0.536395
11.172	0.476626	0			1.6492	0.710856	0.97703			1.862	0.700624	0.990103	0.532183
11.214	0.388959	0			1.6554	0.718552	0.977113			1.869	0.701569	0.991525	0.529801
11.256	0.324476	0			1.6616	0.726246	0.967534			1.876	0.702037	0.991525	0.526991
11.298	0.259158	0			1.6678	0.731177	0.955125			1.883	0.701844	0.993687	0.523179
11.34	0.203956	0			1.674	0.733061	0.943537			1.89	0.699032	1	0.522338
11.382	0.162209	0			1.6802	0.740561	0.932137			1.897	0.696943	1	0.518436
11.424	0.132868	0			1.6864	0.748255	0.920351			1.904	0.696111	1	0.516556
11.466	0.113184	0			1.6926	0.755951	0.909387			1.911	0.694705	1	0.516556
11.508	0.096778	0			1.6988	0.763221	0.898944			1.918	0.691606	1	0.512347
11.55	0.080581	0			1.705	0.763158	0.889516			1.925	0.688506	1	0.509934
11.592	0.069644	0			1.7112	0.770265	0.878248			1.932	0.685407	1	0.509934
11.634	0.070895	0			1.7174	0.77796	0.868727			1.939	0.681931	1	0.504716
11.676	0.072692	0			1.7236	0.785655	0.85771			1.946	0.679208	1	0.503311
					1.7298	0.789474	0.848078			1.953	0.672851	1	0.502365
					1.736	0.792273	0.837287			1.96	0.666927	1	0.496689
					1.7422	0.796611	0.830837			1.967	0.659502	1	0.496689
					1.7484	0.798246	0.830174			1.974	0.65207	0.998312	0.495693
					1.7546	0.798246	0.835336			1.981	0.645605	0.99231	0.490679
					1.7608	0.798246	0.843774			1.988	0.637591	0.986374	0.489141
					1.767	0.798246	0.851545			1.995	0.630459	0.981597	0.483622
					1.7732	0.798246	0.856708			2.002	0.622897	0.974633	0.479813
					1.7794	0.80228	0.862174			2.009	0.615435	0.967859	0.476821
					1.7856	0.809975	0.871327			2.016	0.609084	0.966102	0.473898
					1.7918	0.81767	0.879341			2.023	0.601339	0.961015	0.469322
					1.798	0.825366	0.889127			2.03	0.595043	0.955958	0.464023
					1.8042	0.833061	0.894475			2.037	0.588882	0.949053	0.463499
					1.8104	0.844562	0.904895			2.044	0.582744	0.941979	0.45797
					1.8166	0.857161	0.914755			2.051	0.575478	0.936987	0.45407
					1.8228	0.864918	0.919682			2.058	0.570346	0.931177	0.449529
					1.829	0.872613	0.920939			2.065	0.563962	0.924608	0.444396
					1.8352	0.880309	0.913831			2.072	0.560317	0.919627	0.443526
					1.8414	0.888004	0.900771			2.079	0.55701	0.914963	0.437919
					1.8476	0.895699	0.880121			2.086	0.549491	0.90419	0.434268
					1.8538	0.903394	0.859472			2.093	0.546352	0.897409	0.429764
					1.86	0.91909	0.838823			2.1	0.542661	0.890985	0.424743
					1.8662	0.926474	0.822536			2.107	0.541649	0.885957	0.423579
					1.8724	0.935252	0.807049			2.114	0.541649	0.881367	0.417915
					1.8786	0.942946	0.802633			2.121	0.541649	0.873907	0.417219
					1.8848	0.953044	0.806803			2.128	0.541649	0.867786	0.413236
					1.891	0.964951	0.811001			2.135	0.539914	0.862296	0.410596
					1.8972	0.974804	0.814039			2.142	0.536391	0.855531	0.407721
					1.9034	0.982456	0.817971			2.149	0.536391	0.848456	0.403997
					1.9096	0.982456	0.818979			2.156	0.536391	0.847458	0.401368
					1.9158	0.982456	0.823394			2.163	0.536061	0.841758	0.397351
					1.922	0.982456	0.827932			2.17	0.532124	0.833041	0.397351
					1.9282	0.982456	0.831659			2.177	0.531132	0.828046	0.3946
					1.9344	0.982456	0.835889			2.184	0.531132	0.823052	0.390742
					1.9406	0.981502	0.839765			2.191	0.529179	0.814498	0.390728
					1.9468	0.981178	0.841949			2.198	0.525873	0.808285	0.386607
					1.953	0.973483	0.844834			2.205	0.525873	0.802852	0.384106
					1.9592	0.966095	0.847579			2.212	0.525606	0.794598	0.38377
					1.9654	0.959098	0.850425			2.219	0.521506	0.789419	0.378631
					1.9716	0.950397	0.85325			2.226	0.520614	0.780505	0.377483
					1.9778	0.942703	0.854588			2.233	0.520614	0.774245	0.377483
					1.984	0.935007	0.853171			2.24	0.519224	0.768945	0.375732
					1.9902	0.927312	0.855107			2.247	0.515356	0.762318	0.370861
					1.9964	0.919617	0.853198			2.254	0.515356	0.755647	0.370861
					2.0026	0.915608	0.853134			2.261	0.515356	0.746477	0.370861
					2.0088	0.91291	0.852607			2.268	0.511974	0.740313	0.366602
					2.015	0.905304	0.850263			2.275	0.510097	0.735071	0.364238
					2.0212	0.897608	0.848354			2.282	0.508569	0.728491	0.364238
					2.0274	0.895984	0.84518			2.289	0.503805	0.722476	0.364238
					2.0336	0.890989	0.84368			2.296	0.495311	0.717714	0.362187
					2.0398	0.884032	0.839718			2.303	0.487195	0.706674	0.362532
					2.046	0.882621	0.834556			2.31	0.479724	0.70339	0.361004
					2.0522	0.877193	0.830784			2.317	0.471557	0.700161	0.359624
					2.0584	0.877193	0.828446			2.324	0.466592	0.694144	0.360423
					2.0646	0.871459	0.825893			2.331	0.458022	0.686793	0.362264
					2.0708	0.870257	0.823772			2.338	0.450213	0.681053	0.358637
					2.077	0.868421	0.817695			2.345	0.444051	0.677966	0.359708
					2.0832	0.868421	0.813213			2.352	0.437792	0.677758	0.359987
					2.0894	0.868421	0.810189			2.359	0.430298	0.672192	0.360883
					2.0956	0.868421	0.804553			2.366	0.42605	0.669492	0.362799
					2.1018	0.868421	0.799446			2.373	0.421803	0.664186	0.363136
					2.108	0.868421	0.792214			2.38	0.413606	0.661017	0.363221
					2.1142	0.868421	0.784647			2.387	0.40805	0.661017	0.364238
					2.1204	0.868421	0.776479			2.394	0.403803	0.656265	0.364238
					2.1266	0.868421	0.76298			2.401	0.398767	0.652542	0.364238
					2.1328	0.872484	0.752022			2.408	0.391421	0.652542	0.364238
					2.139	0.877193	0.743348			2.415	0.388047	0.652542	0.364238
					2.1452	0.878267	0.733024			2.422	0.381986	0.652542	0.367175
					2.1514	0.87868	0.722699			2.429	0.377959	0.648242	0.368344
					2.1576	0.885721	0.714715			2.436	0.37334	0.644068	0.370257
					2.1638	0.893416	0.702827			2.443	0.370244	0.644068	0.370254
					2.17	0.894737	0.693831			2.45	0.367135	0.644068	0.370861
					2.1762	0.900034	0.683353			2.457	0.363221	0.644068	0.371291
					2.1824	0.906387	0.672047			2.464	0.359634	0.644068	0.372776
					2.1886	0.907789	0.66075			2.471	0.356877	0.644068	0.377223
					2.1948	0.914348	0.650426			2.478	0.352519	0.644068	0.377083
					2.201	0.921053	0.640101			2.485	0.348253	0.644068	0.377483
					2.2072	0.921053	0.631166			2.492	0.344858	0.644897	0.380926
					2.2134	0.928661	0.625117			2.499	0.339405	0.644068	0.38145
					2.2196	0.936357	0.615012			2.506	0.33064	0.644068	0.377538
					2.2258	0.938596	0.608347			2.513	0.326343	0.644068	0.377483
					2.232	0.942975	0.600247			2.52	0.317928	0.644068	0.372234
					2.2382	0.948561	0.592138			2.527	0.31259	0.644068	0.370861
					2.2444	0.949594	0.585482			2.534	0.305259	0.644068	0.370019
					2.2506	0.957289	0.57639			2.541	0.298836	0.644068	0.364582
					2.2568	0.964912	0.577261			2.548	0.29182	0.639605	0.364238
					2.263	0.964912	0.590411			2.555	0.284474	0.635593	0.358854
					2.2692	0.964912	0.599194			2.562	0.277127	0.635593	0.357616
					2.2754	0.964912	0.615692			2.569	0.270705	0.635593	0.354942
					2.2816	0.964912	0.62986			2.576	0.262434	0.635593	0.352394
					2.2878	0.964912	0.641301			2.583	0.255088	0.635517	0.357616
					2.294	0.962529	0.65616			2.59	0.248072	0.628495	0.357544
					2.3002	0.95614	0.668924			2.597	0.241649	0.627119	0.359077
					2.3064	0.95614	0.677034			2.604	0.234319	0.627119	0.360543
					2.3126	0.95614	0.687599			2.611	0.230071	0.627119	0.364238
					2.3188	0.95614	0.692551			2.618	0.22344	0.627119	0.364618
					2.325	0.952447	0.700383			2.625	0.216268	0.627037	0.369912
					2.3312	0.950794	0.705725			2.632	0.207503	0.619757	0.369562
					2.3374	0.947368	0.710474			2.639	0.201575	0.618644	0.370861
					2.3436	0.947368	0.717097			2.646	0.193892	0.618644	0.372768
					2.3498	0.947368	0.720288			2.653	0.188812	0.618644	0.375285
					2.356	0.947368	0.724076			2.66	0.184565	0.618644	0.37687
					2.3622	0.947368	0.729349			2.667	0.180318	0.611283	0.379622
					2.3684	0.947368	0.733088			2.674	0.179139	0.610169	0.380917
					2.3746	0.947368	0.735585			2.681	0.178797	0.610169	0.384701
					2.3808	0.952221	0.735585			2.688	0.178797	0.606733	0.384991
					2.387	0.955336	0.738658			2.695	0.178797	0.601743	0.39034
					2.3932	0.95614	0.74147			2.702	0.182736	0.601695	0.38991
					2.3994	0.95614	0.74147			2.709	0.184056	0.596978	0.390488
					2.4056	0.956358	0.74147			2.716	0.184056	0.59322	0.391522
					2.4118	0.95614	0.74147			2.723	0.186094	0.59322	0.39157
					2.418	0.963304	0.74147			2.73	0.189298	0.59322	0.391702
					2.4242	0.964912	0.737387			2.737	0.189314	0.59322	0.395942
					2.4304	0.964912	0.732224			2.744	0.189314	0.59322	0.397274
					2.4366	0.968839	0.724423			2.751	0.189314	0.595328	0.398369
					2.4428	0.970835	0.716015			2.758	0.189314	0.601695	0.397351
					2.449	0.973684	0.709704			2.765	0.189407	0.601695	0.397234
					2.4552	0.973684	0.699805			2.772	0.193655	0.604396	0.391438
					2.4614	0.973684	0.694643			2.779	0.194573	0.610093	0.386536
					2.4676	0.981006	0.689481			2.786	0.194573	0.612279	0.384106
					2.4738	0.982456	0.684319			2.793	0.194573	0.618644	0.38575
					2.48	0.982456	0.679156			2.8	0.194573	0.618644	0.391099
					2.4862	0.986547	0.673994			2.807	0.194573	0.621081	0.396448
					2.4924	0.994243	0.668831			2.814	0.194573	0.626902	0.40145
					2.4986	1	0.663669			2.821	0.194573	0.629195	0.403974
					2.5048	1	0.658921			2.828	0.193066	0.635593	0.403974
					2.511	1	0.654706			2.835	0.189314	0.636144	0.40378
					2.5172	1	0.651982			2.842	0.189314	0.643236	0.403974
					2.5234	1	0.647755			2.849	0.185584	0.644068	0.403358
					2.5296	1	0.643273			2.856	0.184056	0.64845	0.402119
					2.5358	1	0.64143			2.863	0.182348	0.652542	0.403974
					2.542	0.996827	0.638689			2.87	0.178797	0.653664	0.403656
					2.5482	0.991228	0.635546			2.877	0.178797	0.660624	0.403974
					2.5544	0.991228	0.63422			2.884	0.178797	0.661017	0.403974
					2.5606	0.991228	0.629676			2.891	0.175877	0.66725	0.403974
					2.5668	0.991228	0.624046			2.898	0.173538	0.67255	0.403974
					2.573	0.984667	0.618539			2.905	0.173538	0.677966	0.403974
					2.5792	0.982456	0.614116			2.912	0.173538	0.679403	0.403974
					2.5854	0.982456	0.60905			2.919	0.169406	0.68601	0.403974
					2.5916	0.979125	0.606114			2.926	0.169032	0.694453	0.403974
					2.5978	0.973684	0.602494			2.933	0.168279	0.703092	0.403974
					2.604	0.972507	0.599448			2.94	0.168279	0.709656	0.403974
					2.6102	0.964912	0.594285			2.947	0.168279	0.720356	0.404082
					2.6164	0.964912	0.589123			2.954	0.168279	0.725293	0.40943
					2.6226	0.958193	0.586646			2.961	0.168279	0.731346	0.410596
					2.6288	0.95614	0.582827			2.968	0.168279	0.740063	0.410596
					2.635	0.951575	0.579521			2.975	0.168279	0.749809	0.410596
					2.6412	0.94388	0.574722			2.982	0.168279	0.755236	0.410958
					2.6474	0.938596	0.570814			2.989	0.168279	0.76231	0.416306
					2.6536	0.937261	0.569919			2.996	0.172228	0.770469	0.417219
					2.6598	0.929566	0.56493			3.003	0.173538	0.77893	0.417219
					2.666	0.921871	0.56493			3.01	0.176632	0.785673	0.419107
					2.6722	0.914175	0.560316			3.017	0.178804	0.796621	0.423841
					2.6784	0.908075	0.559045			3.024	0.181652	0.801211	0.423841
					2.6846	0.903509	0.555876			3.031	0.18376	0.805085	0.423841
					2.6908	0.899862	0.55316			3.038	0.184056	0.805085	0.423841
					2.697	0.892167	0.551436			3.045	0.184056	0.805085	0.423841
					2.7032	0.884472	0.546274			3.052	0.184745	0.805085	0.423875
					2.7094	0.876776	0.542094			3.059	0.188991	0.809744	0.423841
					2.7156	0.869082	0.541659			3.066	0.189129	0.813559	0.428095
					2.7218	0.861989	0.541391			3.073	0.189314	0.813559	0.428311
					2.728	0.861241	0.537394			3.08	0.189314	0.816253	0.430464
					2.7342	0.859649	0.528957			3.087	0.189314	0.821381	0.430464
					2.7404	0.855845	0.517422			3.094	0.189314	0.822034	0.430464
					2.7466	0.848166	0.508308			3.101	0.185092	0.822762	0.430464
					2.7528	0.845567	0.497983			3.108	0.184056	0.829386	0.430464
					2.759	0.841531	0.487658			3.115	0.181118	0.831405	0.430464
					2.7652	0.837526	0.479959			3.122	0.178797	0.838003	0.430664
					2.7714	0.834796	0.47246			3.129	0.178718	0.83904	0.430519
					2.7776	0.829704	0.467396			3.136	0.174471	0.846004	0.430464
					2.7838	0.82787	0.461125			3.143	0.173538	0.847458	0.434638
					2.79	0.820599	0.454664			3.15	0.173538	0.852176	0.436299
					2.7962	0.815789	0.450282			3.157	0.173538	0.855932	0.437086
					2.8024	0.813981	0.446022			3.164	0.173258	0.859514	0.437438
					2.8086	0.806876	0.44086			3.171	0.169011	0.864383	0.442787
					2.8148	0.807018	0.437386			3.178	0.168279	0.870072	0.44246
					2.821	0.799667	0.435049			3.185	0.168279	0.873519	0.443709
					2.8272	0.793522	0.432712			3.192	0.168279	0.879824	0.445588
					2.8334	0.792074	0.431326			3.199	0.168279	0.881617	0.450331
					2.8396	0.785354	0.430229			3.206	0.168279	0.888414	0.450331
					2.8458	0.780702	0.428943			3.213	0.168279	0.889831	0.455011
					2.852	0.779064	0.428483			3.22	0.168279	0.894621	0.456954
					2.8582	0.777034	0.427121			3.227	0.168279	0.898305	0.459086
					2.8644	0.772117	0.424573			3.234	0.169772	0.901497	0.464434
					2.8706	0.77193	0.427273			3.241	0.172871	0.906712	0.469783
					2.8768	0.765498	0.425646			3.248	0.173538	0.90678	0.469417
					2.883	0.763158	0.427039			3.255	0.173538	0.90678	0.473858
					2.8892	0.763158	0.42685			3.262	0.174752	0.908736	0.479207
					2.8954	0.759956	0.426805			3.269	0.178797	0.915254	0.4837
					2.9016	0.754386	0.42963			3.276	0.178797	0.915254	0.48874
					2.9078	0.754386	0.432455			3.283	0.183382	0.915254	0.490066
					2.914	0.754386	0.435281			3.29	0.184056	0.915254	0.493978
					2.9202	0.754386	0.438105			3.297	0.187148	0.918631	0.496689
					2.9264	0.754386	0.44093			3.304	0.188423	0.923729	0.498985
					2.9326	0.754386	0.443756			3.311	0.188087	0.923729	0.503311
					2.9388	0.758822	0.446912			3.318	0.189314	0.923729	0.503311
					2.945	0.763158	0.45166			3.325	0.189134	0.923729	0.503311
					2.9512	0.763158	0.458347			3.332	0.189314	0.927429	0.508198
					2.9574	0.763158	0.46175			3.339	0.189314	0.932203	0.509934
					2.9636	0.763287	0.469738			3.346	0.189314	0.932203	0.510277
					2.9698	0.770982	0.476024			3.353	0.189538	0.932203	0.515907
					2.976	0.77193	0.480141			3.36	0.189314	0.932203	0.516556
					2.9822	0.77193	0.487815			3.367	0.190644	0.932203	0.521375
					2.9884	0.773173	0.495803			3.374	0.189687	0.932203	0.525049
					2.9946	0.775447	0.503052			3.381	0.192474	0.932966	0.529801
					3.0008	0.780702	0.511778			3.388	0.191031	0.939811	0.529801
					3.007	0.782066	0.519765			3.395	0.190614	0.940678	0.534472
					3.0132	0.789474	0.527945			3.402	0.191567	0.940678	0.539821
					3.0194	0.789474	0.541095			3.409	0.192917	0.937859	0.54517
					3.0256	0.792168	0.549613			3.416	0.192097	0.932203	0.550185
					3.0318	0.795303	0.561159			3.423	0.190619	0.930645	0.555867
					3.038	0.800289	0.566747			3.43	0.190374	0.924194	0.556291
					3.0442	0.801921	0.570986			3.437	0.1902	0.923729	0.559942
					3.0504	0.809616	0.569996			3.444	0.187428	0.920688	0.562914
					3.0566	0.815789	0.569844			3.451	0.186484	0.915254	0.559246
					3.0628	0.816234	0.564479			3.458	0.184926	0.915254	0.556291
					3.069	0.82393	0.559308			3.465	0.184897	0.910401	0.557675
					3.0752	0.824561	0.55222			3.472	0.184751	0.90678	0.558938
					3.0814	0.830548	0.544998			3.479	0.183871	0.90678	0.556879
					3.0876	0.838243	0.539161			3.486	0.183518	0.90167	0.556968
					3.0938	0.842105	0.532654			3.493	0.183997	0.898296	0.556291
					3.1	0.844861	0.528106			3.5	0.182673	0.893584	0.556291
					3.1062	0.852557	0.520774			3.507	0.184056	0.889831	0.551019
					3.1124	0.859849	0.513377			3.514	0.183731	0.886665	0.540695
					3.1186	0.866381	0.506658			3.521	0.185837	0.881356	0.533207
					3.1248	0.868421	0.502953			3.528	0.184249	0.880631	0.522832
					3.131	0.874566	0.496493			3.535	0.187349	0.873331	0.513937
					3.1372	0.882261	0.488369			3.542	0.189314	0.871054	0.505525
					3.1434	0.889956	0.482213			3.549	0.189314	0.865277	0.497653
					3.1496	0.897651	0.475536			3.556	0.191388	0.859623	0.488205
					3.1558	0.905346	0.469162			3.563	0.194487	0.855932	0.482269
					3.162	0.912281	0.463869			3.57	0.194573	0.851076	0.471179
					3.1682	0.912281	0.453544			3.577	0.194826	0.846489	0.465536
					3.1744	0.91966	0.448293			3.584	0.194573	0.841087	0.4568
					3.1806	0.921053	0.441368			3.591	0.196367	0.836092	0.448217
					3.1868	0.921053	0.434663			3.598	0.199466	0.831024	0.442868
					3.193	0.921053	0.428573			3.605	0.199832	0.826103	0.434303
					3.1992	0.921053	0.42379			3.612	0.19998	0.821109	0.425548
					3.2054	0.921053	0.421902			3.619	0.199832	0.816114	0.4202
					3.2116	0.920146	0.424247			3.626	0.201346	0.811119	0.414852
					3.2178	0.916682	0.429424			3.633	0.204445	0.805953	0.409503
					3.224	0.913482	0.434638			3.64	0.205091	0.801131	0.401148
					3.2302	0.912281	0.437136			3.647	0.205091	0.796241	0.392183
					3.2364	0.912281	0.439473			3.654	0.205091	0.791142	0.386834
					3.2426	0.912281	0.445937			3.661	0.206325	0.789337	0.381486
					3.2488	0.912281	0.450032			3.668	0.209424	0.788136	0.376137
					3.255	0.910127	0.452369			3.675	0.210349	0.791639	0.370789
					3.2612	0.903509	0.455429			3.682	0.210349	0.79661	0.36544
					3.2674	0.903509	0.462929			3.689	0.210349	0.79661	0.360091
					3.2736	0.903509	0.460103			3.696	0.210349	0.79661	0.354743
					3.2798	0.903509	0.452838			3.703	0.210349	0.79661	0.349394
					3.286	0.903509	0.444009			3.71	0.21215	0.799513	0.344371
					3.2922	0.899044	0.433868			3.717	0.211064	0.797763	0.344371
					3.2984	0.894737	0.422991			3.724	0.211301	0.798143	0.344371
					3.3046	0.894737	0.41593			3.731	0.210705	0.797697	0.341245
					3.3108	0.894737	0.407016			3.738	0.210349	0.800991	0.337748
					3.317	0.894737	0.399029			3.745	0.210349	0.798985	0.337748
					3.3232	0.894737	0.391041			3.752	0.210349	0.797408	0.337748
					3.3294	0.894737	0.383053			3.759	0.208449	0.797834	0.335355
					3.3356	0.891236	0.375066			3.766	0.207666	0.79661	0.33437
					3.3418	0.885965	0.367634			3.773	0.205091	0.79661	0.331126
					3.348	0.885965	0.363838			3.78	0.205091	0.79661	0.331126
					3.3542	0.885965	0.365172			3.787	0.205091	0.79661	0.331126
					3.3604	0.885965	0.367062			3.794	0.201195	0.79661	0.328342
					3.3666	0.885965	0.364937			3.801	0.199832	0.79661	0.327494
					3.3728	0.885965	0.367762			3.808	0.199832	0.793592	0.324503
					3.379	0.885965	0.366052			3.815	0.198971	0.788136	0.324503
					3.3852	0.8833	0.367528			3.822	0.194723	0.788136	0.324503
					3.3914	0.877762	0.370353			3.829	0.194573	0.788136	0.324503
					3.3976	0.877193	0.369281			3.836	0.191488	0.788136	0.320619
					3.4038	0.877193	0.370119			3.843	0.187241	0.784794	0.320119
					3.41	0.877193	0.370085			3.85	0.184056	0.779661	0.317881
					3.4162	0.877193	0.369884			3.857	0.184006	0.779661	0.317881
					3.4224	0.877193	0.370871			3.864	0.179758	0.779661	0.317881
					3.4286	0.871409	0.369858			3.871	0.178797	0.779661	0.317881
					3.4348	0.868421	0.370735			3.878	0.177649	0.775996	0.315017
					3.441	0.868421	0.369992			3.885	0.173538	0.771186	0.311258
					3.4472	0.868421	0.370735			3.892	0.173538	0.771186	0.311258
					3.4534	0.866371	0.370242			3.899	0.173538	0.771186	0.311258
					3.4596	0.859649	0.370735			3.906	0.173538	0.771186	0.306868
					3.4658	0.859649	0.370606			3.913	0.169806	0.771186	0.304636
					3.472	0.858182	0.370735			3.92	0.168279	0.771186	0.304636
					3.4782	0.8514	0.370735			3.927	0.168279	0.771186	0.304067
					3.4844	0.850877	0.370973			3.934	0.167125	0.771186	0.298718
					3.4906	0.845781	0.370735			3.941	0.163321	0.775994	0.29337
					3.4968	0.838085	0.371303			3.948	0.163021	0.779661	0.291391
					3.503	0.831636	0.374128			3.955	0.161377	0.779661	0.289295
					3.5092	0.824561	0.37662			3.962	0.157762	0.779661	0.284768
					3.5154	0.823772	0.37662			3.969	0.158637	0.779661	0.284768
					3.5216	0.816072	0.376719			3.976	0.162686	0.779661	0.279872
					3.5278	0.812108	0.379544			3.983	0.163021	0.779661	0.278146
					3.534	0.807074	0.382467			3.99	0.163021	0.779661	0.275797
					3.5402	0.807018	0.385195			3.997	0.163021	0.784756	0.271011
					3.5464	0.803102	0.388195			4.004	0.163021	0.788136	0.271523
					3.5526	0.798246	0.392057			4.011	0.163021	0.788136	0.266374
					3.5588	0.798246	0.392916			4.018	0.163919	0.788136	0.262156
					3.565	0.798246	0.389735			4.025	0.1679	0.788136	0.261821
					3.5712	0.798246	0.382666			4.032	0.168279	0.788136	0.25695
					3.5774	0.798246	0.379416			4.039	0.168279	0.788136	0.25205
					3.5836	0.798246	0.373518			4.046	0.168279	0.788136	0.252448
					3.5898	0.798246	0.367776			4.053	0.169062	0.788136	0.247526
					3.596	0.798246	0.361942			4.06	0.173024	0.788136	0.245033
					3.6022	0.800664	0.356779			4.067	0.173538	0.788136	0.243452
					3.6084	0.802154	0.351234			4.074	0.17354	0.788136	0.238456
					3.6146	0.807018	0.345713			4.081	0.176216	0.788136	0.242359
					3.6208	0.807046	0.335407			4.088	0.178797	0.794275	0.241464
					3.627	0.814741	0.330371			4.095	0.178797	0.79661	0.241134
					3.6332	0.815789	0.320624			4.102	0.180253	0.79661	0.240155
					3.6394	0.82136	0.314334			4.109	0.184056	0.79661	0.238411
					3.6456	0.829055	0.307724			4.116	0.184056	0.79661	0.238411
					3.6518	0.83675	0.299127			4.123	0.184056	0.790679	0.238411
					3.658	0.84346	0.284549			4.13	0.184056	0.788136	0.238411
					3.6642	0.850952	0.274087			4.137	0.184056	0.788136	0.238411
					3.6704	0.855792	0.26178			4.144	0.183991	0.787095	0.237597
					3.6766	0.867531	0.249049			4.151	0.184056	0.780251	0.235267
					3.6828	0.875226	0.238685			4.158	0.180174	0.779661	0.233523
					3.689	0.882921	0.227701			4.165	0.178797	0.779661	0.231788
					3.6952	0.890617	0.217377			4.172	0.178797	0.779661	0.231788
					3.7014	0.90167	0.207052			4.179	0.178797	0.778505	0.231788
					3.7076	0.914779	0.198403			4.186	0.178797	0.771453	0.231788
					3.7138	0.923896	0.192287			4.193	0.178797	0.771186	0.231921
					3.72	0.938941	0.182194			4.2	0.177616	0.771186	0.23735
					3.7262	0.946636	0.177032			4.207	0.176738	0.771186	0.238411
					3.7324	0.95035	0.171869			4.214	0.173538	0.771186	0.238411
					3.7386	0.949734	0.166707			4.221	0.173538	0.771186	0.238411
					3.7448	0.942559	0.161545			4.228	0.173538	0.771186	0.238411
					3.751	0.934043	0.156933			4.235	0.173538	0.771186	0.243937
					3.7572	0.925204	0.153002			4.242	0.173538	0.771186	0.245033
					3.7634	0.917196	0.153002			4.249	0.173538	0.771186	0.245033
					3.7696	0.911387	0.152042			4.256	0.173538	0.771186	0.245033
					3.7758	0.901628	0.154379			4.263	0.173538	0.771186	0.245033
					3.782	0.896388	0.166271			4.27	0.173538	0.771186	0.245033
					3.7882	0.886642	0.178932			4.277	0.173538	0.771186	0.248478
					3.7944	0.876729	0.191594			4.284	0.173538	0.771186	0.251656
					3.8006	0.869976	0.204256			4.291	0.171765	0.771186	0.251656
					3.8068	0.865607	0.216918			4.298	0.168356	0.771186	0.251656
					3.813	0.857912	0.22958			4.305	0.168279	0.771186	0.251656
					3.8192	0.850217	0.242242			4.312	0.165501	0.766897	0.251807
					3.8254	0.842522	0.254903			4.319	0.163021	0.762712	0.256617
					3.8316	0.834826	0.267565			4.326	0.163021	0.762712	0.258278
					3.8378	0.827132	0.280227			4.333	0.163021	0.762712	0.258278
					3.844	0.819436	0.292889			4.34	0.158589	0.762712	0.258278
					3.8502	0.815789	0.305551			4.347	0.157762	0.762712	0.258278
					3.8564	0.812818	0.318212			4.354	0.155911	0.759729	0.258278
					3.8626	0.805123	0.330875			4.361	0.152503	0.754237	0.258278
					3.8688	0.797508	0.34359			4.368	0.152503	0.754237	0.258278
					3.875	0.789732	0.356198			4.375	0.148015	0.754237	0.258278
					3.8812	0.789474	0.369549			4.382	0.147245	0.754237	0.254421
					3.8874	0.782289	0.364455			4.389	0.146161	0.752676	0.253788
					3.8936	0.775418	0.35001			4.396	0.141986	0.752561	0.251656
					3.8998	0.77193	0.333036			4.403	0.141986	0.745763	0.251656
					3.906	0.7688	0.314036			4.41	0.141986	0.745763	0.251656
					3.9122	0.762619	0.29582			4.417	0.139096	0.745763	0.251656
					3.9184	0.756393	0.28267			4.424	0.136727	0.745763	0.251656
					3.9246	0.754386	0.26821			4.431	0.136727	0.743891	0.251656
					3.9308	0.746791	0.25072			4.438	0.136727	0.742585	0.251656
					3.937	0.744423	0.236261			4.445	0.13564	0.738548	0.251656
					3.9432	0.7398	0.220285			4.452	0.131769	0.737288	0.251656
					3.9494	0.736218	0.21143			4.459	0.131468	0.737288	0.251656
					3.9556	0.731377	0.207351			4.466	0.131468	0.737288	0.251656
					3.9618	0.727842	0.20106			4.473	0.131468	0.737011	0.251656
					3.968	0.722954	0.186788			4.48	0.131468	0.737288	0.251656
					3.9742	0.719298	0.176055			4.487	0.131468	0.735982	0.251656
					3.9804	0.719298	0.160567			4.494	0.131468	0.734586	0.251656
					3.9866	0.719092	0.149825			4.501	0.133111	0.734394	0.251656
					3.9928	0.714882	0.136642			4.508	0.136727	0.73345	0.251656
					3.999	0.71067	0.126525			4.515	0.136727	0.737288	0.251656
					4.0052	0.712374	0.118538			4.522	0.140594	0.73558	0.251656
					4.0114	0.711019	0.11214			4.529	0.142886	0.737288	0.251656
					4.0176	0.711271	0.109314			4.536	0.146918	0.737288	0.251656
					4.0238	0.711368	0.106489			4.543	0.148077	0.737288	0.251656
					4.03	0.710526	0.103664			4.55	0.152324	0.737288	0.251656
					4.0362	0.717361	0.104801			4.557	0.152503	0.737288	0.255101
					4.0424	0.718261	0.103202			4.564	0.15556	0.743143	0.258278
					4.0486	0.72012	0.104213			4.571	0.157762	0.745763	0.26047
					4.0548	0.721804	0.107286			4.578	0.158795	0.745763	0.264901
					4.061	0.723171	0.113504			4.585	0.163021	0.746051	0.264928
					4.0672	0.726132	0.117109			4.592	0.163021	0.75363	0.270276
					4.0734	0.72807	0.119697			4.599	0.166278	0.754237	0.272379
					4.0796	0.727912	0.128519			4.606	0.168279	0.757125	0.277379
					4.0858	0.72807	0.138844			4.613	0.169514	0.762712	0.2797
					4.092	0.732891	0.14808			4.62	0.173538	0.76307	0.284768
					4.0982	0.734226	0.15558			4.627	0.173538	0.770635	0.284768
					4.1044	0.736115	0.166456			4.634	0.176996	0.776759	0.289475
					4.1106	0.736842	0.180142			4.641	0.178797	0.782597	0.293685
					4.1168	0.736842	0.190581			4.648	0.180232	0.788136	0.298013
					4.123	0.737374	0.204384			4.655	0.184056	0.788818	0.298546
					4.1292	0.74453	0.216977			4.662	0.184056	0.796148	0.304275
					4.1354	0.744729	0.227326			4.669	0.187715	0.80277	0.309244
					4.1416	0.745545	0.229503			4.676	0.189314	0.809351	0.311258
					4.1478	0.745614	0.229503			4.683	0.19095	0.816196	0.314601
					4.154	0.745669	0.232132			4.69	0.194573	0.82304	0.317881
					4.1602	0.748457	0.235387			4.697	0.194573	0.829884	0.320701
					4.1664	0.754386	0.235387			4.704	0.198433	0.830508	0.324503
					4.1726	0.754386	0.235387			4.711	0.20268	0.827578	0.324503
					4.1788	0.754386	0.235387			4.718	0.206927	0.822034	0.326012
					4.185	0.754386	0.24029			4.725	0.211174	0.820704	0.329915
					4.1912	0.754386	0.241272			4.732	0.215421	0.813737	0.331126
					4.1974	0.75954	0.234357			4.739	0.219669	0.807015	0.331126
					4.2036	0.763158	0.221297			4.746	0.223916	0.800171	0.331126
					4.2098	0.763158	0.20901			4.753	0.227807	0.793326	0.331126
					4.216	0.763158	0.197223			4.76	0.228151	0.786482	0.331126
					4.2222	0.763158	0.186605			4.767	0.231398	0.779638	0.333466
					4.2284	0.763158	0.171118			4.774	0.235646	0.772793	0.337369
					4.2346	0.763158	0.161975			4.781	0.239893	0.7684	0.337748
					4.2408	0.763158	0.154475			4.788	0.243868	0.759104	0.337748
					4.247	0.757846	0.145875			4.795	0.244294	0.75226	0.337301
					4.2532	0.750151	0.13555			4.802	0.247311	0.74263	0.337477
					4.2594	0.742455	0.124671			4.809	0.247654	0.730239	0.332128
					4.2656	0.734761	0.115421			4.816	0.250611	0.723253	0.332216
					4.2718	0.72807	0.10525			4.823	0.252419	0.712477	0.331368
					4.278	0.72807	0.100088			4.83	0.252908	0.701089	0.331126
					4.2842	0.720446	0.094925			4.837	0.252835	0.694245	0.331126
					4.2904	0.712752	0.089763			4.844	0.257083	0.6874	0.331126
					4.2966	0.710526	0.088168			4.851	0.257678	0.680556	0.335725
					4.3028	0.708295	0.085281			4.858	0.260278	0.673712	0.337748
					4.309	0.705176	0.084654			4.865	0.260743	0.666867	0.337748
					4.3152	0.712766	0.086219			4.872	0.263434	0.660023	0.338525
					4.3214	0.720461	0.089051			4.879	0.263992	0.653178	0.343874
					4.3276	0.728156	0.091693			4.886	0.266789	0.653386	0.344371
					4.3338	0.735852	0.09403			4.893	0.268195	0.647964	0.344371
					4.34	0.740139	0.10315			4.9	0.269016	0.641119	0.344371
					4.3462	0.743623	0.1097			4.907	0.269013	0.63446	0.344371
					4.3524	0.75313	0.117915			4.914	0.273261	0.633388	0.344371
					4.3586	0.759363	0.12824			4.921	0.273454	0.629061	0.349475
					4.3648	0.767212	0.138564			4.928	0.273454	0.627119	0.350993
					4.371	0.775103	0.149775			4.935	0.273454	0.623847	0.350993
					4.3772	0.781125	0.165098			4.942	0.273454	0.619241	0.350993
					4.3834	0.790633	0.175423			4.949	0.273454	0.618641	0.350993
					4.3896	0.801626	0.185748			4.956	0.273454	0.618644	0.350993
					4.3958	0.806582	0.192191			4.963	0.273454	0.613419	0.350993
					4.402	0.815544	0.197952			4.97	0.275685	0.610169	0.350993
					4.4082	0.824754	0.207261			4.977	0.278713	0.608271	0.352529
					4.4144	0.832404	0.213563			4.984	0.278713	0.606769	0.357616
					4.4206	0.830924	0.219718			4.991	0.278713	0.60299	0.357616
					4.4268	0.815344	0.229127			4.998	0.282156	0.601695	0.361952
					4.433	0.802917	0.231464			5.005	0.283972	0.597775	0.367301
					4.4392	0.791225	0.239004			5.012	0.283972	0.59322	0.370861
					4.4454	0.780261	0.245259			5.019	0.287146	0.592937	0.371376
					4.4516	0.766917	0.250343			5.026	0.28923	0.59322	0.376725
					4.4578	0.754893	0.255584			5.033	0.28923	0.591746	0.377483
					4.464	0.742961	0.260746			5.04	0.292752	0.590413	0.380799
					4.4702	0.730213	0.265909			5.047	0.295993	0.592608	0.386148
					4.4764	0.718739	0.271071			5.054	0.299748	0.592746	0.390728
					4.4826	0.707489	0.2737			5.061	0.299748	0.59322	0.390728
					4.4888	0.694718	0.276038			5.068	0.303593	0.59322	0.395571
					4.495	0.684497	0.279075			5.075	0.305815	0.59322	0.40092
					4.5012	0.670898	0.280276			5.082	0.309834	0.59322	0.403974
					4.5074	0.662718	0.276032			5.089	0.313139	0.59322	0.404995
					4.5136	0.657895	0.270369			5.096	0.315793	0.593237	0.410356
					4.5198	0.6561	0.274104			5.103	0.320349	0.59322	0.415691
					4.526	0.649123	0.286472			5.11	0.323817	0.594052	0.42104
					4.5322	0.649123	0.295589			5.117	0.326041	0.59322	0.423841
					4.5384	0.649123	0.303577			5.124	0.327053	0.5967	0.425115
					4.5446	0.642282	0.315763			5.131	0.3313	0.601695	0.430464
					4.5508	0.640351	0.325436			5.138	0.335547	0.598885	0.435812
					4.557	0.636245	0.336178			5.145	0.336559	0.601695	0.437815
					4.5632	0.631579	0.345264			5.152	0.338783	0.601695	0.442823
					4.5694	0.631579	0.344775			5.159	0.341818	0.601695	0.445236
					4.5756	0.630704	0.33797			5.166	0.342018	0.602002	0.450571
					4.5818	0.622985	0.329812			5.173	0.346265	0.609564	0.455932
					4.588	0.622807	0.319487			5.18	0.347508	0.610169	0.456954
					4.5942	0.616389	0.309586			5.187	0.351527	0.610169	0.460007
					4.6004	0.614035	0.302087			5.194	0.353749	0.612747	0.463576
					4.6066	0.614035	0.294587			5.201	0.357594	0.617164	0.464028
					4.6128	0.610848	0.287088			5.208	0.357594	0.61477	0.46943
					4.619	0.605263	0.278183			5.215	0.361231	0.618644	0.470199
					4.6252	0.605263	0.266204			5.222	0.365478	0.618644	0.473505
					4.6314	0.605263	0.258705			5.229	0.367196	0.620119	0.476821
					4.6376	0.597126	0.251205			5.236	0.368714	0.618644	0.47758
					4.6438	0.596491	0.243705			5.243	0.372961	0.622286	0.48315
					4.65	0.594332	0.233966			5.25	0.373343	0.627119	0.488277
					4.6562	0.588272	0.227958			5.257	0.376197	0.627119	0.490066
					4.6624	0.587719	0.217678			5.264	0.377948	0.628795	0.492352
					4.6686	0.585451	0.207823			5.271	0.379432	0.63379	0.497701
					4.6748	0.578947	0.200323			5.278	0.381778	0.635593	0.503049
					4.681	0.578947	0.192823			5.285	0.382709	0.635593	0.508225
					4.6872	0.578947	0.183716			5.292	0.385234	0.640299	0.509934
					4.6934	0.578947	0.172277			5.299	0.385904	0.644068	0.513063
					4.6996	0.576899	0.164928			5.306	0.389413	0.644068	0.517821
					4.7058	0.572688	0.156941			5.313	0.389144	0.646808	0.523173
					4.712	0.570175	0.149442			5.32	0.393386	0.651803	0.528519
					4.7182	0.572602	0.140314			5.327	0.393386	0.652542	0.533867
					4.7244	0.577805	0.128558			5.334	0.396141	0.656563	0.539216
					4.7306	0.578947	0.121058			5.341	0.39811	0.661017	0.544564
					4.7368	0.578947	0.113558			5.348	0.403748	0.663306	0.549913
					4.743	0.578947	0.101436			5.355	0.40866	0.668301	0.555262
					4.7492	0.584761	0.092822			5.362	0.41361	0.673295	0.56061
					4.7554	0.587719	0.097889			5.369	0.420183	0.678115	0.565959
					4.7616	0.591381	0.11092			5.376	0.424946	0.683285	0.571307
					4.7678	0.599075	0.124189			5.383	0.432005	0.688279	0.576656
					4.774	0.605263	0.137344			5.39	0.4405	0.693274	0.582005
					4.7802	0.605694	0.147984			5.397	0.448994	0.69723	0.582781
					4.7864	0.613389	0.163471			5.404	0.457488	0.703263	0.582781
					4.7926	0.621084	0.176285			5.411	0.465983	0.708257	0.587446
					4.7988	0.62878	0.190278			5.418	0.474477	0.713252	0.589526
					4.805	0.631579	0.205074			5.425	0.482971	0.718247	0.593997
					4.8112	0.635397	0.216652			5.432	0.492777	0.723241	0.596026
					4.8174	0.643093	0.225457			5.439	0.505052	0.728546	0.596026
					4.8236	0.650788	0.23062			5.446	0.514655	0.736143	0.600568
					4.8298	0.657895	0.237638			5.453	0.527554	0.745904	0.60276
					4.836	0.657895	0.245625			5.46	0.53949	0.751451	0.607094
					4.8422	0.665102	0.251992			5.467	0.55088	0.756688	0.61074
					4.8484	0.672797	0.260261			5.474	0.563194	0.76655	0.615552
					4.8546	0.680492	0.268201			5.481	0.57549	0.772701	0.618424
					4.8608	0.687057	0.273364			5.488	0.586015	0.780147	0.622589
					4.867	0.691832	0.281624			5.495	0.597609	0.785142	0.626787
					4.8732	0.694806	0.29355			5.502	0.609202	0.796957	0.630397
					4.8794	0.702501	0.30112			5.509	0.624017	0.803605	0.634605
					4.8856	0.710196	0.311445			5.516	0.636383	0.808599	0.635762
					4.8918	0.717891	0.316829			5.523	0.649199	0.815525	0.635789
					4.898	0.719298	0.317773			5.53	0.654781	0.827064	0.639787
					4.9042	0.72451	0.318222			5.537	0.663612	0.830508	0.642384
					4.9104	0.732205	0.322278			5.544	0.666582	0.830508	0.642384
					4.9166	0.7399	0.323873			5.551	0.66529	0.836053	0.64542
					4.9228	0.747596	0.326698			5.558	0.669069	0.838983	0.649007
					4.929	0.754386	0.329523			5.565	0.676524	0.838983	0.649007
					4.9352	0.754304	0.329542			5.572	0.683612	0.840081	0.649007
					4.9414	0.761909	0.329542			5.579	0.692057	0.845076	0.649007
					4.9476	0.769604	0.332114			5.586	0.700192	0.847458	0.652295
					4.9538	0.777299	0.334939			5.593	0.70787	0.847458	0.655629
					4.96	0.780702	0.33662			5.6	0.715776	0.846509	0.654888
					4.9662	0.780702	0.335162			5.607	0.720056	0.84026	0.64954
					4.9724	0.782841	0.337017			5.614	0.720446	0.838463	0.644191
					4.9786	0.789474	0.335311			5.621	0.721788	0.834451	0.635301
					4.9848	0.789474	0.337295			5.628	0.724887	0.827607	0.626872
					4.991	0.789474	0.336011			5.635	0.725258	0.820762	0.621523
					4.9972	0.789474	0.335831			5.642	0.725705	0.813918	0.616174
					5.0034	0.789474	0.334529			5.649	0.72168	0.813559	0.605757
					5.0096	0.785023	0.333841			5.656	0.720446	0.808703	0.599425
					5.0158	0.780702	0.331504			5.663	0.720446	0.801859	0.593506
					5.022	0.778404	0.329167			5.67	0.719456	0.795014	0.588157
					5.0282	0.77193	0.326829			5.677	0.715209	0.78817	0.582809
					5.0344	0.77193	0.323561			5.684	0.715188	0.781325	0.57746
					5.0406	0.77193	0.318399			5.691	0.711669	0.775252	0.572111
					5.0468	0.765168	0.313933			5.698	0.709929	0.774821	0.566763
					5.053	0.763158	0.309314			5.705	0.707406	0.769267	0.561414
					5.0592	0.763158	0.303131			5.712	0.704506	0.762423	0.556047
					5.0654	0.763158	0.296704			5.719	0.700243	0.755579	0.550717
					5.0716	0.760703	0.291004			5.726	0.699085	0.748734	0.545368
					5.0778	0.754386	0.284114			5.733	0.695052	0.74189	0.54002
					5.084	0.754386	0.276176			5.74	0.691701	0.735045	0.534671
					5.0902	0.754386	0.265851			5.747	0.688566	0.728201	0.529323
					5.0964	0.754386	0.255526			5.754	0.684267	0.721357	0.526613
					5.1026	0.754386	0.246064			5.761	0.680019	0.714512	0.520887
					5.1088	0.754386	0.234877			5.768	0.678376	0.707668	0.51746
					5.115	0.754386	0.224552			5.775	0.675974	0.698257	0.51455
					5.1212	0.754386	0.214228			5.782	0.673118	0.685504	0.509202
					5.1274	0.754939	0.204933			5.789	0.671188	0.68177	0.506284
					5.1336	0.761825	0.199771			5.796	0.667875	0.686415	0.505055
					5.1398	0.763158	0.194609			5.803	0.663635	0.693248	0.499779
					5.146	0.763158	0.189446			5.81	0.662299	0.697806	0.494809
					5.1522	0.763158	0.18883			5.817	0.658429	0.704344	0.494335
					5.1584	0.763158	0.18831			5.824	0.657342	0.711494	0.49255
					5.1646	0.768188	0.18831			5.831	0.657342	0.711864	0.496264
					5.1708	0.77193	0.18831			5.838	0.655763	0.718615	0.496689
					5.177	0.77193	0.18831			5.845	0.652083	0.724156	0.496689
					5.1832	0.772127	0.18831			5.852	0.652083	0.729929	0.496689
					5.1894	0.77193	0.18831			5.859	0.652083	0.737242	0.496699
					5.1956	0.779166	0.18831			5.866	0.652083	0.737288	0.496689
					5.2018	0.780387	0.18831			5.873	0.652083	0.744017	0.497909
					5.208	0.780702	0.18831			5.88	0.652083	0.749603	0.497095
					5.2142	0.784384	0.190997			5.887	0.652083	0.755479	0.500998
					5.2204	0.786196	0.196159			5.894	0.652083	0.762712	0.503146
					5.2266	0.789474	0.202805			5.901	0.652083	0.762712	0.502362
					5.2328	0.790249	0.215684			5.908	0.652083	0.769453	0.503311
					5.239	0.797935	0.223416			5.915	0.652083	0.775086	0.503311
					5.2452	0.797582	0.233538			5.922	0.652083	0.780994	0.503311
					5.2514	0.804562	0.243863			5.929	0.652083	0.788136	0.504549
					5.2576	0.805459	0.252636			5.936	0.652083	0.788136	0.508452
					5.2638	0.811181	0.25887			5.943	0.652083	0.793951	0.507051
					5.27	0.815789	0.268952			5.95	0.652083	0.79661	0.509636
					5.2762	0.815789	0.277928			5.957	0.654945	0.797775	0.509934
					5.2824	0.816723	0.28349			5.964	0.657342	0.79661	0.509934
					5.2886	0.824418	0.289169			5.971	0.657342	0.79661	0.509934
					5.2948	0.824168	0.298482			5.978	0.657342	0.789742	0.509934
					5.301	0.824561	0.305323			5.985	0.659865	0.783626	0.509934
					5.3072	0.82996	0.313246			5.992	0.6626	0.774034	0.513186
					5.3134	0.833333	0.323571			5.999	0.6626	0.769356	0.516556
					5.3196	0.833333	0.328117			6.006	0.6626	0.762838	0.516556
					5.3258	0.835501	0.326342			6.013	0.66364	0.755727	0.516556
					5.332	0.842105	0.328351			6.02	0.667517	0.750136	0.516556
					5.3382	0.84211	0.325526			6.027	0.669846	0.745763	0.519059
					5.3444	0.842105	0.323658			6.034	0.675213	0.744002	0.523213
					5.3506	0.848738	0.325248			6.041	0.686806	0.73731	0.527234
					5.3568	0.850877	0.326927			6.048	0.693973	0.73589	0.529801
					5.363	0.855356	0.327806			6.055	0.704735	0.729492	0.533831
					5.3692	0.859649	0.329243			6.062	0.714305	0.728814	0.537484
					5.3754	0.860666	0.329542			6.069	0.7228	0.726918	0.542913
					5.3816	0.860898	0.330162			6.076	0.731294	0.720339	0.546868
					5.3878	0.868504	0.335482			6.083	0.740591	0.720339	0.550518
					5.394	0.868421	0.335407			6.09	0.752185	0.720339	0.555688
					5.4002	0.875211	0.332582			6.097	0.762036	0.716489	0.5593
					5.4064	0.877193	0.33345			6.104	0.771798	0.711864	0.562914
					5.4126	0.88183	0.337158			6.111	0.78447	0.711864	0.566519
					5.4188	0.885965	0.338083			6.118	0.797455	0.711864	0.570115
					5.425	0.888448	0.340602			6.125	0.80653	0.711864	0.57551
					5.4312	0.894737	0.34283			6.132	0.818357	0.711864	0.580356
					5.4374	0.894946	0.347337			6.139	0.830147	0.711864	0.584769
					5.4436	0.895989	0.348036			6.146	0.84279	0.715737	0.590118
					5.4498	0.901685	0.351858			6.153	0.855839	0.720339	0.595492
					5.456	0.904659	0.35702			6.16	0.867195	0.720339	0.600815
					5.4622	0.908304	0.358207			6.167	0.881877	0.720339	0.606863
					5.4684	0.912281	0.36146			6.174	0.894063	0.720339	0.611097
					5.4746	0.914276	0.366622			6.181	0.908929	0.719602	0.616284
					5.4808	0.915832	0.371024			6.188	0.924769	0.720284	0.622166
					5.487	0.921441	0.371062			6.195	0.935876	0.713887	0.625454
					5.4932	0.923633	0.376225			6.202	0.947811	0.707872	0.629787
					5.4994	0.921053	0.381387			6.209	0.958287	0.70665	0.634181
					5.5056	0.917164	0.378459			6.216	0.966129	0.701829	0.638083
					5.5118	0.907327	0.373297			6.223	0.977722	0.694985	0.641987
					5.518	0.901163	0.369708			6.23	0.986532	0.691726	0.645187
					5.5242	0.894498	0.367139			6.237	0.988887	0.68977	0.645464
					5.5304	0.888056	0.361638			6.244	0.985824	0.682926	0.642382
					5.5366	0.877193	0.358532			6.251	0.981392	0.679926	0.636258
					5.5428	0.877193	0.35337			6.258	0.977231	0.677712	0.634813
					5.549	0.869881	0.348234			6.265	0.969314	0.670867	0.630214
					5.5552	0.860979	0.348038			6.272	0.964558	0.669688	0.625019
					5.5614	0.854714	0.343767			6.279	0.96185	0.665653	0.619517
					5.5676	0.849079	0.338605			6.286	0.956669	0.661017	0.615364
					5.5738	0.842537	0.331459			6.293	0.951472	0.660439	0.60882
					5.58	0.840225	0.321134			6.3	0.947501	0.653594	0.603819
					5.5862	0.833333	0.31081			6.307	0.943042	0.652575	0.598204
					5.5924	0.830222	0.300485			6.314	0.94034	0.648381	0.594801
					5.5986	0.824769	0.29016			6.321	0.935487	0.644068	0.588313
					5.6048	0.824561	0.284092			6.328	0.93434	0.643166	0.582077
					5.611	0.819292	0.275395			6.335	0.931248	0.636321	0.576938
					5.6172	0.815789	0.269568			6.342	0.927	0.635593	0.571379
					5.6234	0.815789	0.267231			6.349	0.925637	0.631108	0.566031
					5.6296	0.815789	0.263443			6.356	0.923765	0.627893	0.560682
					5.6358	0.815789	0.258926			6.363	0.92007	0.626784	0.554376
					5.642	0.815789	0.258942			6.37	0.920358	0.624564	0.543679
					5.6482	0.815789	0.258926			6.377	0.919902	0.618836	0.538014
					5.6544	0.815789	0.258926			6.384	0.918772	0.616216	0.532666
					5.6606	0.815789	0.261282			6.391	0.918472	0.615464	0.527317
					5.6668	0.815789	0.264811			6.398	0.918564	0.610169	0.521574
					5.673	0.815789	0.267007			6.405	0.920278	0.610169	0.51662
					5.6792	0.815789	0.272554			6.412	0.91966	0.615936	0.505985
					5.6854	0.81691	0.277758			6.419	0.922603	0.618644	0.500454
					5.6916	0.824561	0.288378			6.426	0.925702	0.618644	0.494073
					5.6978	0.824561	0.293541			6.433	0.928801	0.618644	0.488603
					5.704	0.831223	0.303172			6.44	0.9319	0.618644	0.483294
					5.7102	0.833333	0.313496			6.447	0.935	0.618644	0.482333
					5.7164	0.837841	0.323724			6.454	0.938099	0.618644	0.483444
					5.7226	0.842105	0.334146			6.461	0.943573	0.618644	0.483444
					5.7288	0.84446	0.34447			6.468	0.947345	0.618644	0.483444
					5.735	0.850877	0.355653			6.475	0.952656	0.618644	0.483444
					5.7412	0.851078	0.371005			6.482	0.955755	0.618644	0.483444
					5.7474	0.858774	0.381329			6.489	0.958854	0.618644	0.483444
					5.7536	0.859649	0.396229			6.496	0.961954	0.622483	0.483444
					5.7598	0.859649	0.411716			6.503	0.965053	0.627119	0.483444
					5.766	0.859649	0.427203			6.51	0.968152	0.627119	0.484754
					5.7722	0.858613	0.441687			6.517	0.971251	0.627119	0.489889
					5.7784	0.852325	0.458177			6.524	0.973281	0.627119	0.490066
					5.7846	0.850877	0.473664			6.531	0.972509	0.627119	0.490066
					5.7908	0.850877	0.489151			6.538	0.97529	0.627119	0.490066
					5.797	0.850877	0.504638			6.545	0.97839	0.628699	0.490066
					5.8032	0.850877	0.524806			6.552	0.981489	0.635443	0.490066
					5.8094	0.849879	0.533254			6.559	0.980599	0.635593	0.490066
					5.8156	0.84349	0.538742			6.566	0.982429	0.635593	0.490066
					5.8218	0.842105	0.538877			6.573	0.983562	0.635593	0.492542
					5.828	0.842105	0.533715			6.58	0.983369	0.635593	0.496689
					5.8342	0.842105	0.527484			6.587	0.986468	0.635593	0.496689
					5.8404	0.842105	0.517505			6.594	0.985378	0.642345	0.496689
					5.8466	0.84167	0.512343			6.601	0.984975	0.644068	0.496689
					5.8528	0.834103	0.507181			6.608	0.985248	0.644068	0.496689
					5.859	0.833333	0.502018			6.615	0.987192	0.644068	0.496689
					5.8652	0.833333	0.500198			6.622	0.986044	0.644299	0.496689
					5.8714	0.833333	0.497578			6.629	0.98479	0.651315	0.496689
					5.8776	0.82783	0.494313			6.636	0.983749	0.652542	0.496689
					5.8838	0.824561	0.493138			6.643	0.981015	0.652542	0.500768
					5.89	0.820565	0.488429			6.65	0.976768	0.654489	0.503311
					5.8962	0.815833	0.488429			6.657	0.975226	0.661017	0.502877
					5.9024	0.808496	0.488429			6.664	0.973899	0.661017	0.497529
					5.9086	0.807018	0.488429			6.671	0.97633	0.661017	0.496689
					5.9148	0.801878	0.488429			6.678	0.976194	0.662045	0.493454
					5.921	0.798246	0.491154			6.685	0.975967	0.668523	0.490066
					5.9272	0.798246	0.494313			6.692	0.975111	0.669492	0.489379
					5.9334	0.796774	0.495594			6.699	0.978132	0.669492	0.484031
					5.9396	0.789474	0.500338			6.706	0.976633	0.675585	0.483444
					5.9458	0.789474	0.50438			6.713	0.97861	0.683299	0.479956
					5.952	0.789474	0.507138			6.72	0.977745	0.695921	0.476821
					5.9582	0.789474	0.511471			6.727	0.98009	0.704592	0.475881
					5.9644	0.789474	0.519474			6.734	0.983189	0.711436	0.470533
					5.9706	0.789474	0.526568			6.741	0.981601	0.722964	0.465184
					5.9768	0.789474	0.531731			6.748	0.984129	0.7336	0.463576
					5.983	0.789474	0.53828			6.755	0.987228	0.73644	0.46111
					5.9892	0.789474	0.548001			6.762	0.988642	0.735762	0.455761
					5.9954	0.789474	0.556434			6.769	0.988642	0.728918	0.450413
					6.0016	0.789474	0.564149			6.776	0.991267	0.722073	0.450331
					6.0078	0.789474	0.573694			6.783	0.994367	0.715229	0.446338
					6.014	0.789408	0.584019			6.79	0.997466	0.708385	0.440989
					6.0202	0.782933	0.594344			6.797	1	0.699769	0.43564
					6.0264	0.780702	0.604668			6.804	0.999912	0.694915	0.430464
					6.0326	0.780702	0.615668			6.811	0.996813	0.694915	0.430464
					6.0388	0.779631	0.630856			6.818	0.997086	0.700349	0.426133
					6.045	0.77193	0.641527			6.825	0.995873	0.707193	0.420869
					6.0512	0.77193	0.651852			6.832	0.992774	0.711864	0.41552
					6.0574	0.77193	0.667185			6.839	0.990012	0.712408	0.410596
					6.0636	0.767143	0.682151			6.846	0.989358	0.719253	0.410596
					6.0698	0.763158	0.695608			6.853	0.987079	0.720339	0.406097
					6.076	0.763158	0.703174			6.86	0.985636	0.724466	0.405355
					6.0822	0.763158	0.698678			6.867	0.980987	0.728814	0.405925
					6.0884	0.762148	0.694393			6.874	0.97364	0.728814	0.410765
					6.0946	0.754386	0.694238			6.881	0.966294	0.728814	0.410596
					6.1008	0.754386	0.689076			6.888	0.955174	0.728814	0.415348
					6.107	0.754386	0.688508			6.895	0.94358	0.728814	0.420697
					6.1132	0.748615	0.683449			6.902	0.934115	0.728814	0.426046
					6.1194	0.745614	0.670025			6.909	0.925652	0.728814	0.431394
					6.1256	0.743249	0.650962			6.916	0.914058	0.726386	0.436743
					6.1318	0.736842	0.634611			6.923	0.906439	0.720596	0.442091
					6.138	0.735943	0.613962			6.93	0.897508	0.720339	0.44744
					6.1442	0.72807	0.5941			6.937	0.889795	0.720339	0.452789
					6.1504	0.72807	0.578351			6.944	0.879141	0.719364	0.458137
					6.1566	0.727596	0.558153			6.951	0.871811	0.711953	0.463486
					6.1628	0.720623	0.542246			6.958	0.864448	0.711864	0.468834
					6.169	0.719174	0.522531			6.965	0.857965	0.711864	0.475825
					6.1752	0.713053	0.506025			6.972	0.849762	0.708389	0.486154
					6.1814	0.710526	0.48707			6.979	0.844842	0.70339	0.491503
					6.1876	0.705655	0.46751			6.986	0.836009	0.70339	0.496852
					6.1938	0.701245	0.451656			6.993	0.831762	0.70339	0.5022
					6.2	0.693293	0.431007			7	0.826308	0.696872	0.507548
					6.2062	0.692982	0.410864			7.007	0.818282	0.694915	0.512897
					6.2124	0.685889	0.393792			7.014	0.813762	0.693753	0.518246
					6.2186	0.684211	0.375432			7.021	0.809515	0.686441	0.524382
					6.2248	0.682893	0.356934			7.028	0.805268	0.686441	0.529558
					6.231	0.677061	0.341092			7.035	0.801021	0.680695	0.536315
					6.2372	0.675439	0.323381			7.042	0.796773	0.677966	0.545567
					6.2434	0.675439	0.304116			7.049	0.792526	0.676762	0.551611
					6.2496	0.675439	0.283466			7.056	0.789158	0.669492	0.55696
					6.2558	0.682761	0.267729			7.063	0.789129	0.669492	0.562309
					6.262	0.684211	0.252242			7.07	0.785044	0.662814	0.567657
					6.2682	0.689379	0.236755			7.077	0.783551	0.661017	0.573006
					6.2744	0.697074	0.221268			7.084	0.785294	0.661017	0.578354
					6.2806	0.704769	0.205781			7.091	0.790366	0.661017	0.582781
					6.2868	0.709598	0.190294			7.098	0.798938	0.661017	0.582781
					6.293	0.711388	0.176762			7.105	0.803294	0.666137	0.588101
					6.2992	0.719082	0.176555			7.112	0.807542	0.666565	0.592339
					6.3054	0.726778	0.186576			7.119	0.811789	0.667473	0.596026
					6.3116	0.727937	0.192275			7.126	0.816036	0.669492	0.597162
					6.3178	0.733396	0.196528			7.133	0.82321	0.66942	0.60255
					6.324	0.741022	0.20293			7.14	0.826229	0.669492	0.602649
					6.3302	0.744432	0.208092			7.147	0.830323	0.670838	0.606625
					6.3364	0.747867	0.213255			7.154	0.833025	0.672948	0.609272
					6.3426	0.755405	0.218046			7.161	0.837272	0.677966	0.610576
					6.3488	0.763101	0.22321			7.168	0.841397	0.677966	0.615894
					6.355	0.762685	0.223618			7.175	0.841803	0.677833	0.615894
					6.3612	0.769719	0.223618			7.182	0.846052	0.679686	0.615894
					6.3674	0.777414	0.223618			7.189	0.849002	0.681747	0.619844
					6.3736	0.781332	0.226152			7.196	0.851915	0.686441	0.622517
					6.3798	0.784032	0.229503			7.203	0.851915	0.686727	0.622923
					6.386	0.791728	0.230738			7.21	0.851915	0.686441	0.628272
					6.3922	0.795988	0.235622			7.217	0.853235	0.692175	0.629139
					6.3984	0.798346	0.240097			7.224	0.851322	0.693961	0.629139
					6.4046	0.806041	0.251731			7.231	0.851915	0.69739	0.631073
					6.4108	0.808781	0.260873			7.238	0.849827	0.70036	0.633394
					6.417	0.81266	0.272381			7.245	0.846727	0.702614	0.635156
					6.4232	0.820355	0.279643			7.252	0.843628	0.709448	0.635762
					6.4294	0.823622	0.287776			7.259	0.840529	0.711197	0.635762
					6.4356	0.826974	0.29747			7.266	0.83743	0.714662	0.637948
					6.4418	0.834484	0.307023			7.273	0.83433	0.717827	0.642384
					6.448	0.836843	0.315765			7.28	0.831231	0.719908	0.642384
					6.4542	0.841287	0.323109			7.287	0.828132	0.723386	0.642384
					6.4604	0.848982	0.332884			7.294	0.827981	0.725091	0.646097
					6.4666	0.856165	0.339318			7.301	0.829129	0.729747	0.651446
					6.4728	0.857469	0.347649			7.308	0.830277	0.730305	0.656795
					6.479	0.863133	0.355527			7.315	0.831425	0.737149	0.662143
					6.4852	0.866617	0.362413			7.322	0.832573	0.736458	0.667492
					6.4914	0.870069	0.371737			7.329	0.833721	0.737288	0.668719
					6.4976	0.872943	0.377178			7.336	0.834868	0.738501	0.671566
					6.5038	0.868461	0.387503			7.343	0.835158	0.738672	0.676915
					6.51	0.861386	0.39262			7.35	0.836178	0.738909	0.682264
					6.5162	0.853691	0.398271			7.357	0.835765	0.744318	0.687613
					6.5224	0.845996	0.405466			7.364	0.8361	0.745746	0.692961
					6.5286	0.838836	0.411616			7.371	0.835349	0.749531	0.696558
					6.5348	0.830605	0.419643			7.378	0.836497	0.756376	0.697036
					6.541	0.824561	0.424805			7.385	0.837645	0.76322	0.702384
					6.5472	0.821532	0.429967			7.392	0.838793	0.767397	0.707733
					6.5534	0.8159	0.435129			7.399	0.839941	0.76884	0.713081
					6.5596	0.808187	0.440292			7.406	0.841088	0.775279	0.716698
					6.5658	0.800902	0.446522			7.413	0.842236	0.781801	0.717156
					6.572	0.798246	0.453254			7.42	0.843384	0.782864	0.722505
					6.5782	0.794283	0.459405			7.427	0.842904	0.787338	0.727854
					6.5844	0.788954	0.466115			7.434	0.840952	0.794182	0.733202
					6.5906	0.783068	0.471988			7.441	0.842972	0.794628	0.736865
					6.5968	0.780599	0.476394			7.448	0.842717	0.793381	0.737277
					6.603	0.775475	0.48217			7.455	0.843865	0.78698	0.742625
					6.6092	0.77193	0.486885			7.462	0.845013	0.780014	0.747974
					6.6154	0.77193	0.491665			7.469	0.846161	0.773291	0.753323
					6.6216	0.766517	0.497443			7.476	0.84502	0.766447	0.755789
					6.6278	0.763158	0.499781			7.483	0.84508	0.75947	0.757397
					6.634	0.763095	0.50424			7.49	0.846376	0.752758	0.762746
					6.6402	0.757783	0.51034			7.497	0.845494	0.745882	0.768095
					6.6464	0.754386	0.512665			7.504	0.842488	0.739069	0.768212
					6.6526	0.754386	0.515072			7.511	0.835437	0.730921	0.7667
					6.6588	0.754386	0.512017			7.518	0.828961	0.72538	0.761702
					6.665	0.754386	0.506991			7.525	0.822045	0.718536	0.761589
					6.6712	0.754386	0.50249			7.532	0.814298	0.710445	0.76048
					6.6774	0.751041	0.497328			7.539	0.807995	0.703769	0.755264
					6.6836	0.74683	0.492463			7.546	0.799514	0.696987	0.753583
					6.6898	0.745614	0.488429			7.553	0.792358	0.694915	0.748646
					6.696	0.745614	0.487725			7.56	0.785471	0.694915	0.748344
					6.7022	0.745614	0.482558			7.567	0.777753	0.694142	0.747352
					6.7084	0.745614	0.477401			7.574	0.771558	0.694138	0.742
					6.7146	0.745614	0.476659			7.581	0.766326	0.694153	0.740492
					6.7208	0.747037	0.472961			7.588	0.760694	0.694915	0.735563
					6.727	0.745614	0.470775			7.595	0.75165	0.694915	0.733184
					6.7332	0.746615	0.468521			7.602	0.745794	0.694915	0.727835
					6.7394	0.747896	0.46489			7.609	0.738337	0.694915	0.722487
					6.7456	0.754386	0.464081			7.616	0.730972	0.699608	0.720805
					6.7518	0.754386	0.459005			7.623	0.723962	0.700086	0.71583
					6.758	0.754386	0.459005			7.63	0.718337	0.70339	0.713064
					6.7642	0.753486	0.454479			7.637	0.714528	0.704535	0.708609
					6.7704	0.749275	0.453121			7.644	0.713105	0.711379	0.708609
					6.7766	0.74992	0.450232			7.651	0.711909	0.711864	0.70336
					6.7828	0.751533	0.44915			7.658	0.713918	0.716593	0.701987
					6.789	0.754241	0.447236			7.665	0.713934	0.720339	0.698104
					6.7952	0.754386	0.446321			7.672	0.714857	0.720339	0.695364
					6.8014	0.754386	0.441348			7.679	0.715241	0.720339	0.695364
					6.8076	0.754386	0.441351			7.686	0.715798	0.72723	0.694759
					6.8138	0.754386	0.436719			7.693	0.716685	0.728814	0.68953
					6.82	0.750673	0.435467			7.7	0.716737	0.732236	0.688742
					6.8262	0.746003	0.432279			7.707	0.719836	0.737288	0.688742
					6.8324	0.745614	0.429582			7.714	0.723137	0.73745	0.688868
					6.8386	0.745614	0.427839			7.721	0.7344	0.744294	0.693874
					6.8448	0.745614	0.423027			7.728	0.742895	0.745763	0.693785
					6.851	0.745169	0.422414			7.735	0.752659	0.749508	0.698291
					6.8572	0.737282	0.418236			7.742	0.764253	0.754237	0.70364
					6.8634	0.736842	0.413074			7.749	0.773636	0.754723	0.705986
					6.8696	0.736842	0.412421			7.756	0.782138	0.761578	0.707715
					6.8758	0.733189	0.408634			7.763	0.790625	0.768412	0.713064
					6.882	0.72807	0.403471			7.77	0.799634	0.771186	0.714583
					6.8882	0.72807	0.398309			7.777	0.807613	0.773626	0.717138
					6.8944	0.72807	0.393147			7.784	0.816108	0.779661	0.721854
					6.9006	0.727468	0.387985			7.791	0.824602	0.779661	0.721854
					6.9068	0.719772	0.382822			7.798	0.833097	0.787022	0.726562
					6.913	0.719298	0.372815			7.805	0.841591	0.792529	0.728477
					6.9192	0.713154	0.366613			7.812	0.850085	0.79661	0.730636
					6.9254	0.710526	0.361451			7.819	0.85858	0.800047	0.735707
					6.9316	0.710526	0.353402			7.826	0.867074	0.805036	0.735703
					6.9378	0.707612	0.345241			7.833	0.875568	0.811432	0.74006
					6.944	0.701754	0.34128			7.84	0.883632	0.813559	0.741722
					6.9502	0.700994	0.338086			7.847	0.889027	0.816647	0.744134
					6.9564	0.693298	0.33543			7.854	0.895792	0.822414	0.748344
					6.9626	0.692982	0.330477			7.861	0.904287	0.829089	0.748344
					6.9688	0.68668	0.325314			7.868	0.91229	0.830508	0.753558
					6.975	0.684211	0.320152			7.875	0.918086	0.835549	0.75489
					6.9812	0.680061	0.312206			7.882	0.925319	0.838983	0.755985
					6.9874	0.675439	0.303943			7.889	0.931915	0.842152	0.756358
					6.9936	0.673443	0.29878			7.896	0.93731	0.847577	0.761613
					6.9998	0.665748	0.293618			7.903	0.944735	0.854453	0.761589
					7.006	0.658053	0.288455			7.91	0.953229	0.855932	0.765781
					7.0122	0.650358	0.283293			7.917	0.958754	0.859667	0.768212
					7.0184	0.649123	0.278131			7.924	0.961739	0.864407	0.769603
					7.0246	0.643739	0.272969			7.931	0.962129	0.864407	0.770281
					7.0308	0.636044	0.267806			7.938	0.957568	0.864407	0.773931
					7.037	0.631579	0.262644			7.945	0.953834	0.864407	0.779279
					7.0432	0.631579	0.257481			7.952	0.950542	0.864407	0.783006
					7.0494	0.630503	0.252319			7.959	0.94642	0.864407	0.783354
					7.0556	0.622807	0.247157			7.966	0.942942	0.864958	0.788703
					7.0618	0.622807	0.241994			7.973	0.939987	0.872281	0.794052
					7.068	0.622807	0.254592			7.98	0.936743	0.872881	0.795317
					7.0742	0.622807	0.273797			7.987	0.930925	0.872881	0.798126
					7.0804	0.622807	0.294446			7.994	0.925455	0.872881	0.803475
					7.0866	0.626196	0.312823			8.001	0.921934	0.872881	0.808823
					7.0928	0.631579	0.32986			8.008	0.919159	0.874801	0.814172
					7.099	0.632814	0.350509			8.015	0.912057	0.880962	0.819521
					7.1052	0.640351	0.371053			8.022	0.908577	0.881356	0.82487
					7.1114	0.640351	0.38654			8.029	0.902622	0.881356	0.830218
					7.1176	0.647127	0.407199			8.036	0.898347	0.886906	0.835566
					7.1238	0.654823	0.427222			8.043	0.893188	0.889831	0.840915
					7.13	0.662518	0.447871			8.05	0.885842	0.894909	0.846264
					7.1362	0.666667	0.466142			8.057	0.880346	0.898305	0.855542
					7.1424	0.669136	0.483285			8.064	0.876099	0.898305	0.863583
					7.1486	0.676832	0.503935			8.071	0.867963	0.899136	0.868932
					7.1548	0.684526	0.524584			8.078	0.857077	0.898444	0.874281
					7.161	0.692222	0.545233			8.085	0.849766	0.905288	0.879629
					7.1672	0.699917	0.565883			8.092	0.842342	0.90678	0.889161
					7.1734	0.707612	0.586532			8.099	0.834417	0.90678	0.896949
					7.1796	0.715307	0.607182			8.106	0.82707	0.908872	0.902297
					7.1858	0.722071	0.627831			8.113	0.819724	0.915254	0.907646
					7.192	0.730697	0.64848			8.12	0.812377	0.915254	0.912995
					7.1982	0.736842	0.664969			8.127	0.805031	0.920931	0.92169
					7.2044	0.737316	0.66608			8.134	0.799781	0.923729	0.924263
					7.2106	0.745011	0.668905			8.141	0.797096	0.921313	0.92824
					7.2168	0.752706	0.67173			8.148	0.794485	0.915254	0.927152
					7.223	0.760402	0.667982			8.155	0.795633	0.915254	0.927152
					7.2292	0.767139	0.661937			8.162	0.793057	0.909254	0.927152
					7.2354	0.769037	0.655429			8.169	0.79267	0.90678	0.927898
					7.2416	0.774715	0.649592			8.176	0.792748	0.90404	0.927152
					7.2478	0.782411	0.643517			8.183	0.794096	0.897195	0.92802
					7.254	0.789215	0.64118			8.19	0.791177	0.890351	0.929951
					7.2602	0.785004	0.638843			8.197	0.792188	0.889831	0.932094
					7.2664	0.780793	0.636506			8.204	0.79315	0.894525	0.933775
					7.2726	0.780702	0.636364			8.211	0.793001	0.901369	0.933775
					7.2788	0.780702	0.635374			8.218	0.794151	0.90678	0.933775
					7.285	0.778974	0.635546			8.225	0.791457	0.910891	0.933775
					7.2912	0.772719	0.635546			8.232	0.792483	0.915254	0.933775
					7.2974	0.77193	0.638605			8.239	0.793631	0.910236	0.933775
					7.3036	0.77193	0.641891			8.246	0.794779	0.904289	0.933775
					7.3098	0.77193	0.649183			8.253	0.794836	0.904042	0.933775
					7.316	0.77193	0.657171			8.26	0.791816	0.898178	0.933874
					7.3222	0.769207	0.663332			8.267	0.792964	0.891334	0.939262
					7.3284	0.764996	0.667756			8.274	0.794112	0.889831	0.940397
					7.3346	0.763158	0.677293			8.281	0.792956	0.886119	0.940397
					7.3408	0.763158	0.684703			8.288	0.791148	0.881356	0.940397
					7.347	0.763158	0.691224			8.295	0.792017	0.880905	0.940397
					7.3532	0.763158	0.701548			8.302	0.788918	0.874061	0.940397
					7.3594	0.761483	0.711873			8.309	0.789334	0.87448	0.940397
					7.3656	0.762348	0.722198			8.316	0.787541	0.872881	0.940896
					7.3718	0.761832	0.732522			8.323	0.785255	0.870476	0.945348
					7.378	0.761038	0.742847			8.33	0.78226	0.864407	0.94702
					7.3842	0.762182	0.753172			8.337	0.783408	0.864407	0.94702
					7.3904	0.759897	0.765683			8.344	0.780044	0.858418	0.94702
					7.3966	0.762687	0.781065			8.351	0.77774	0.856364	0.950764
					7.4028	0.763158	0.793079			8.358	0.774641	0.855932	0.953642
					7.409	0.763186	0.806259			8.365	0.771541	0.854834	0.956136
					7.4152	0.766929	0.821746			8.372	0.768442	0.84799	0.960212
					7.4214	0.769823	0.83727			8.379	0.765343	0.848458	0.962546
					7.4276	0.774872	0.852721			8.386	0.762244	0.847458	0.966887
					7.4338	0.776629	0.871222			8.393	0.759144	0.847458	0.966887
					7.44	0.784118	0.889579			8.4	0.756045	0.846364	0.96927
					7.4462	0.791814	0.906636			8.407	0.752946	0.845969	0.973481
					7.4524	0.796068	0.924462			8.414	0.749846	0.840821	0.97351
					7.4586	0.799552	0.94205			8.421	0.746747	0.838983	0.977422
					7.4648	0.806127	0.960836			8.428	0.74674	0.838983	0.980132
					7.471	0.813823	0.97845			8.435	0.745807	0.838983	0.980374
					7.4772	0.821518	0.989226			8.442	0.742708	0.838868	0.985231
					7.4834	0.829213	0.992967			8.449	0.739609	0.834502	0.986755
					7.4896	0.836908	0.995305			8.456	0.73651	0.833481	0.986755
					7.4958	0.845221	0.997641			8.463	0.734995	0.826808	0.986755
					7.502	0.853389	0.999247			8.47	0.730964	0.819169	0.988372
					7.5082	0.862756	1			8.477	0.730964	0.81312	0.993377
					7.5144	0.874176	0.989514			8.484	0.729371	0.803709	0.991372
					7.5206	0.882939	0.979284			8.491	0.725894	0.79187	0.987469
					7.5268	0.891851	0.968663			8.498	0.721878	0.786198	0.986755
					7.533	0.904356	0.958635			8.505	0.718588	0.777268	0.986285
					7.5392	0.916013	0.94831			8.512	0.711715	0.770424	0.982776
					7.5454	0.926365	0.93871			8.519	0.70875	0.761464	0.984593
					7.5516	0.939646	0.927661			8.526	0.705517	0.754639	0.981199
					7.5578	0.948374	0.917336			8.533	0.702417	0.74626	0.980132
					7.564	0.963487	0.906998			8.54	0.699318	0.734571	0.980015
					7.5702	0.971185	0.896687			8.547	0.695954	0.728153	0.976628
					7.5764	0.985773	0.886362			8.554	0.693119	0.720882	0.97849
					7.5826	0.996196	0.876037			8.561	0.68611	0.714038	0.973874
					7.5888	1.00389	0.865713			8.568	0.678764	0.705766	0.97351
					7.595	1.00618	0.855388			8.575	0.67135	0.700349	0.97351
					7.6012	1.01051	0.845063			8.582	0.66368	0.689592	0.969842
					7.6074	1.01475	0.833304			8.589	0.656725	0.685258	0.966887
					7.6136	1.01823	0.830479			8.596	0.648279	0.678461	0.966887
					7.6198	1.02482	0.832537			8.603	0.642032	0.671851	0.966887
					7.626	1.02734	0.834186			8.61	0.634685	0.666127	0.966887
					7.6322	1.03144	0.837211			8.617	0.629433	0.655908	0.96425
					7.6384	1.03914	0.839548			8.624	0.620466	0.651987	0.966299
					7.6446	1.04226	0.842955			8.631	0.616219	0.660681	0.966077
					7.6508	1.04386	0.844222			8.638	0.610558	0.669376	0.966225
					7.657	1.04035	0.847814			8.645	0.603212	0.67807	0.966887
					7.6632	1.02665	0.849021			8.652	0.598219	0.690557	0.966887
					7.6694	1.01888	0.852383			8.659	0.593787	0.703933	0.966887
					7.6756	1.01118	0.857545			8.666	0.589257	0.712627	0.966887
					7.6818	1.00349	0.8588			8.673	0.584343	0.721322	0.966887
					7.688	0.991587	0.861985			8.68	0.576997	0.730016	0.967499
					7.6942	0.979326	0.864611			8.687	0.571724	0.742052	0.968748
					7.7004	0.971632	0.866425			8.694	0.567485	0.755741	0.97351
					7.7066	0.963936	0.871142			8.701	0.560216	0.764573	0.97351
					7.7128	0.956241	0.873479			8.708	0.556825	0.773268	0.977415
					7.719	0.948546	0.875844			8.715	0.550782	0.781962	0.977701
					7.7252	0.940851	0.876037			8.722	0.54523	0.791579	0.980132
					7.7314	0.933155	0.880468			8.729	0.541029	0.806235	0.980973
					7.7376	0.918996	0.881294			8.736	0.536556	0.812716	0.986321
					7.7438	0.908993	0.880497			8.743	0.531914	0.825214	0.99167
					7.75	0.901298	0.873851			8.75	0.524567	0.833908	0.993377
					7.7562	0.893603	0.864287			8.757	0.520073	0.842602	0.995744
					7.7624	0.885908	0.859087			8.764	0.515133	0.851296	1
					7.7686	0.878212	0.848762			8.771	0.507787	0.859991	1
					7.7748	0.870518	0.842916			8.778	0.504609	0.868685	0.994832
					7.781	0.868421	0.837753			8.785	0.498353	0.877379	0.989483
					7.7872	0.868421	0.829557			8.792	0.493833	0.886073	0.984135
					7.7934	0.871867	0.821544			8.799	0.488919	0.89507	0.97855
					7.7996	0.877193	0.810424			8.806	0.48378	0.903462	0.973366
					7.8058	0.878485	0.791832			8.813	0.479484	0.912156	0.962665
					7.812	0.885965	0.776344			8.82	0.475431	0.915543	0.956118
					7.8182	0.885965	0.760858			8.827	0.470464	0.920403	0.95077
					7.8244	0.887315	0.744465			8.834	0.467049	0.922763	0.943822
					7.8306	0.893765	0.728513			8.841	0.462675	0.929834	0.93345
					7.8368	0.894737	0.714396			8.848	0.45849	0.931784	0.928101
					7.843	0.89834	0.69891			8.855	0.454676	0.938897	0.918352
					7.8492	0.903509	0.683422			8.862	0.451577	0.944104	0.91038
					7.8554	0.903509	0.668908			8.869	0.448062	0.952192	0.900158
					7.8616	0.903509	0.657893			8.876	0.44506	0.956506	0.892883
					7.8678	0.903509	0.642583			8.883	0.441791	0.9652	0.882186
					7.874	0.903509	0.63205			8.89	0.437279	0.966716	0.873882
					7.8802	0.909424	0.621725			8.897	0.43608	0.969154	0.863917
					7.8864	0.912281	0.6114			8.904	0.432981	0.966009	0.853716
					7.8926	0.908519	0.59826			8.911	0.429881	0.96207	0.844339
					7.8988	0.903509	0.586836			8.918	0.426782	0.958479	0.829739
					7.905	0.903509	0.578318			8.925	0.423683	0.953012	0.815138
					7.9112	0.902977	0.57013			8.932	0.420584	0.948782	0.800538
					7.9174	0.895282	0.559631			8.939	0.417484	0.941811	0.786855
					7.9236	0.894737	0.554248			8.946	0.414385	0.938666	0.772205
					7.9298	0.894737	0.544362			8.953	0.411286	0.935521	0.758089
					7.936	0.88974	0.538039			8.96	0.408186	0.929873	0.747296
					7.9422	0.885965	0.532877			8.967	0.405088	0.920868	0.73416
					7.9484	0.885394	0.527714			8.974	0.401988	0.916136	0.71956
					7.9546	0.885965	0.521239			8.981	0.397827	0.912757	0.703983
					7.9608	0.887177	0.517501			8.988	0.390481	0.902849	0.685526
					7.967	0.902826	0.512165			8.995	0.383134	0.900209	0.672783
					7.9732	0.910817	0.511967			9.002	0.379074	0.896111	0.655096
					7.9794	0.919755	0.507447			9.009	0.3737	0.889749	0.639936
					7.9856	0.93382	0.506083			9.016	0.366354	0.881795	0.625336
					7.9918	0.942674	0.514288			9.023	0.359007	0.877436	0.611052
					7.998	0.952289	0.529776			9.03	0.351661	0.853758	0.600254
					8.0042	0.966836	0.546553			9.037	0.34732	0.835699	0.586233
					8.0104	0.975039	0.566634			9.044	0.342227	0.818866	0.573557
					8.0166	0.990787	0.582121			9.051	0.33488	0.802283	0.558957
					8.0228	0.998694	0.600414			9.058	0.327534	0.785199	0.544356
					8.029	1.00665	0.618916			9.065	0.320187	0.770227	0.529756
					8.0352	1.0212	0.634467			9.072	0.316528	0.753581	0.5198
					8.0414	1.03055	0.649954			9.079	0.310753	0.738075	0.507178
					8.0476	1.03661	0.66756			9.086	0.303407	0.726236	0.492578
					8.0538	1.04143	0.686812			9.093	0.299371	0.709506	0.482147
					8.06	1.03408	0.702974			9.1	0.293973	0.694083	0.47
					8.0662	1.02639	0.723624			9.107	0.286626	0.682244	0.459101
					8.0724	1.01869	0.73885			9.114	0.282979	0.670405	0.447422
					8.0786	1.011	0.754646			9.121	0.277192	0.658566	0.435017
					8.0848	1.00996	0.770133			9.128	0.270699	0.646727	0.424844
					8.091	1.00438	0.788567			9.135	0.267618	0.633929	0.410244
					8.0972	0.996683	0.806991			9.142	0.260411	0.621725	0.400793
					8.1034	0.990783	0.822479			9.149	0.256779	0.61121	0.388797
					8.1096	0.990065	0.837965			9.156	0.250977	0.599371	0.379211
					8.1158	0.98237	0.853453			9.163	0.246664	0.588431	0.368908
					8.122	0.976555	0.867678			9.17	0.241586	0.575763	0.357558
					8.1282	0.975176	0.871184			9.177	0.238487	0.570768	0.348705
					8.1344	0.968056	0.873947			9.184	0.232891	0.56049	0.339256
					8.1406	0.964912	0.874887			9.191	0.231774	0.552304	0.329409
					8.1468	0.961438	0.876242			9.198	0.229189	0.545286	0.320158
					8.153	0.960077	0.877393			9.205	0.226368	0.533841	0.310951
					8.1592	0.975167	0.876099			9.212	0.227939	0.528846	0.305603
					8.1654	0.988227	0.873437			9.219	0.225795	0.518244	0.299025
					8.1716	1.00711	0.87582			9.226	0.226125	0.510382	0.289774
					8.1778	1.0225	0.873508			9.233	0.22421	0.505387	0.282934
					8.184	1.03826	0.870848			9.24	0.221111	0.500393	0.277585
					8.1902	1.05786	0.870933			9.247	0.220867	0.495398	0.268641
					8.1964	1.07018	0.870917			9.254	0.220867	0.490404	0.260266
					8.2026	1.07697	0.868092			9.261	0.220867	0.485409	0.254917
					8.2088	1.08591	0.86523			9.268	0.219747	0.480414	0.247509
					8.215	1.07832	0.862172			9.275	0.220867	0.47542	0.238257
					8.2212	1.07023	0.854184			9.282	0.220687	0.470425	0.232249
					8.2274	1.05896	0.85138			9.289	0.220451	0.465431	0.226376
					8.2336	1.05444	0.848081			9.296	0.21927	0.460436	0.217125
					8.2398	1.04467	0.845256			9.303	0.21999	0.455442	0.211317
					8.246	1.0387	0.839888			9.31	0.220867	0.450447	0.205244
					8.2522	1.03054	0.835036			9.317	0.220795	0.445453	0.198883
					8.2584	1.02164	0.830896			9.324	0.220731	0.440678	0.193534
					8.2646	1.01054	0.827695			9.331	0.219521	0.442581	0.188186
					8.2708	1.00091	0.819708			9.338	0.220212	0.438944	0.182838
					8.277	0.994961	0.816536			9.345	0.220867	0.433949	0.177489
					8.2832	0.991477	0.808488			9.352	0.218828	0.428954	0.17214
					8.2894	0.982204	0.792205			9.359	0.215635	0.42396	0.166791
					8.2956	0.973036	0.775553			9.366	0.209381	0.418965	0.161443
					8.3018	0.963482	0.758913			9.373	0.204748	0.415254	0.156095
					8.308	0.958841	0.740727			9.38	0.201195	0.415775	0.150746
					8.3142	0.947742	0.727524			9.387	0.197937	0.412456	0.145397
					8.3204	0.944258	0.709212			9.394	0.194636	0.407462	0.140048
					8.3266	0.933317	0.691397			9.401	0.191897	0.402467	0.1347
					8.3328	0.928518	0.67591			9.408	0.188798	0.397473	0.13245
					8.339	0.919691	0.656839			9.415	0.185246	0.394084	0.130625
					8.3452	0.912778	0.639051			9.422	0.182283	0.395958	0.125828
					8.3514	0.906237	0.623536			9.429	0.178874	0.390964	0.125828
					8.3576	0.897039	0.605223			9.436	0.174401	0.385969	0.130454
					8.3638	0.893554	0.586891			9.443	0.170759	0.380975	0.13245
					8.37	0.886166	0.568599			9.45	0.167232	0.37598	0.131691
					8.3762	0.878471	0.549911			9.457	0.163021	0.373681	0.131646
					8.3824	0.87173	0.531975			9.464	0.163021	0.374353	0.126297
					8.3886	0.863081	0.513663			9.471	0.158589	0.36947	0.125828
					8.3948	0.858591	0.499316			9.478	0.157762	0.364476	0.125828
					8.401	0.855108	0.485061			9.485	0.15393	0.364407	0.125828
					8.4072	0.848767	0.471911			9.492	0.15236	0.362962	0.125828
					8.4134	0.841072	0.458761			9.499	0.148638	0.357967	0.125828
					8.4196	0.835884	0.445612			9.506	0.147245	0.360206	0.125828
					8.4258	0.834191	0.432462			9.513	0.147245	0.356453	0.125828
					8.432	0.833333	0.424086			9.52	0.1435	0.357493	0.125828
					8.4382	0.833333	0.414725			9.527	0.141986	0.355135	0.125828
					8.4444	0.835142	0.410175			9.534	0.141957	0.355946	0.125828
					8.4506	0.840403	0.407838			9.541	0.13771	0.355464	0.125828
					8.4568	0.842105	0.404774			9.548	0.136727	0.356535	0.121717
					8.463	0.842105	0.403446			9.555	0.136727	0.357839	0.119205
					8.4692	0.842105	0.400903			9.562	0.136727	0.357804	0.119205
					8.4754	0.842105	0.403729			9.569	0.136727	0.35911	0.119205
					8.4816	0.842105	0.406553			9.576	0.136727	0.361395	0.119205
					8.4878	0.842105	0.411023			9.583	0.140192	0.362002	0.119205
					8.494	0.846685	0.415276			9.59	0.141986	0.366694	0.119205
					8.5002	0.850877	0.423264			9.597	0.141986	0.366731	0.117337
					8.5064	0.850877	0.431251			9.604	0.141986	0.372881	0.112583
					8.5126	0.850877	0.439703			9.611	0.141986	0.372703	0.112583
					8.5188	0.850877	0.447596			9.618	0.141986	0.372881	0.112583
					8.525	0.850877	0.460559			9.625	0.143662	0.375583	0.111352
					8.5312	0.850877	0.473709			9.632	0.143782	0.375775	0.106153
					8.5374	0.856691	0.486859			9.639	0.147245	0.381356	0.10596
					8.5436	0.859649	0.500009			9.646	0.147245	0.381272	0.10596
					8.5498	0.859649	0.515615			9.653	0.147245	0.383064	0.10596
					8.556	0.859649	0.532193			9.66	0.147245	0.381356	0.104827
					8.5622	0.859649	0.546354			9.667	0.147245	0.381356	0.099748
					8.5684	0.859997	0.564955			9.674	0.144647	0.376492	0.099338
					8.5746	0.867775	0.586859			9.681	0.141986	0.3722	0.099338
					8.5808	0.868421	0.602655			9.688	0.141986	0.365036	0.099338
					8.587	0.868421	0.623609			9.695	0.141986	0.359481	0.099338
					8.5932	0.873317	0.637231			9.702	0.141986	0.353127	0.099338
					8.5994	0.877193	0.643191			9.709	0.14153	0.347458	0.099338
					8.6056	0.877193	0.650107			9.716	0.136727	0.347169	0.099338
					8.6118	0.878858	0.656113			9.723	0.136727	0.339591	0.099338
					8.618	0.885965	0.662902			9.73	0.136727	0.333061	0.09471
					8.6242	0.885965	0.665727			9.737	0.134935	0.32689	0.092715
					8.6304	0.893172	0.658882			9.744	0.131468	0.321264	0.092715
					8.6366	0.900868	0.651383			9.751	0.131468	0.313747	0.092715
					8.6428	0.903509	0.647273			9.758	0.128491	0.309481	0.092715
					8.649	0.907486	0.642268			9.765	0.12621	0.305085	0.092715
					8.6552	0.912281	0.636714			9.772	0.124387	0.301142	0.092715
					8.6614	0.914104	0.633111			9.779	0.120471	0.295837	0.092715
					8.6676	0.921053	0.626156			9.786	0.116094	0.288731	0.092223
					8.6738	0.921053	0.623818			9.793	0.115692	0.288136	0.086454
					8.68	0.921053	0.618836			9.8	0.11187	0.281975	0.086093
					8.6862	0.927341	0.613376			9.807	0.108602	0.27671	0.086093
					8.6924	0.929825	0.610922			9.814	0.105175	0.271186	0.088153
					8.6986	0.929825	0.60889			9.821	0.104631	0.270311	0.092715
					8.7048	0.934996	0.605364			9.828	0.100125	0.263336	0.092715
					8.711	0.938596	0.60112			9.835	0.099658	0.262712	0.092715
					8.7172	0.938895	0.600644			9.842	0.095529	0.259781	0.092715
					8.7234	0.945563	0.601333			9.849	0.093459	0.254237	0.090403
					8.7296	0.947368	0.60382			9.856	0.090209	0.254237	0.086093
					8.7358	0.947368	0.604921			9.863	0.087336	0.250914	0.086093
					8.742	0.948713	0.608251			9.87	0.084161	0.24577	0.086093
					8.7482	0.953776	0.609812			9.877	0.08414	0.245763	0.086093
					8.7544	0.95614	0.612925			9.884	0.083222	0.245189	0.086093
					8.7606	0.95614	0.615262			9.891	0.07988	0.238898	0.086093
					8.7668	0.95614	0.618604			9.898	0.078881	0.237288	0.086093
					8.773	0.95614	0.623767			9.905	0.078881	0.237288	0.086093
					8.7792	0.957289	0.628159			9.912	0.074562	0.234502	0.086093
					8.7854	0.9615	0.630495			9.919	0.073622	0.228814	0.086093
					8.7916	0.964912	0.636739			9.926	0.073622	0.228814	0.086093
					8.7978	0.963004	0.64276			9.933	0.071893	0.228814	0.086093
					8.804	0.961711	0.649393			9.94	0.068451	0.228814	0.086093
					8.8102	0.959581	0.655463			9.947	0.068364	0.221858	0.086093
					8.8164	0.956227	0.660712			9.954	0.068005	0.220339	0.086093
					8.8226	0.95614	0.668009			9.961	0.064905	0.220339	0.086093
					8.8288	0.95614	0.670245			9.968	0.063105	0.219669	0.086093
					8.835	0.95614	0.670854			9.975	0.063105	0.212824	0.086093
					8.8412	0.950455	0.674668			9.982	0.060867	0.211864	0.086093
					8.8474	0.947368	0.675588			9.989	0.057846	0.211864	0.086093
					8.8536	0.943837	0.676738			9.996	0.057846	0.211864	0.086093
					8.8598	0.943402	0.676738			10.003	0.057846	0.209421	0.086093
					8.866	0.948543	0.676738			10.01	0.057846	0.203528	0.086093
					8.8722	0.95614	0.676738			10.017	0.055888	0.20339	0.086093
					8.8784	0.95614	0.676738			10.024	0.05268	0.20339	0.086093
					8.8846	0.963602	0.672096			10.031	0.052587	0.20339	0.086093
					8.8908	0.959069	0.670854			10.038	0.051848	0.201066	0.086093
					8.897	0.957152	0.670854			10.045	0.048749	0.195	0.086093
					8.9032	0.95614	0.670854			10.052	0.047329	0.194915	0.086577
					8.9094	0.95614	0.669101			10.059	0.047329	0.195364	0.086093
					8.9156	0.954604	0.664969			10.066	0.047329	0.198187	0.086093
					8.9218	0.948806	0.664969			10.073	0.047329	0.20339	0.086093
					8.928	0.947772	0.664969			10.08	0.047329	0.203402	0.086087
					8.9342	0.947368	0.660221			10.087	0.047329	0.210246	0.080735
					8.9404	0.941368	0.659084			10.094	0.047329	0.211864	0.07947
					8.9466	0.938596	0.655781			10.101	0.047329	0.21546	0.078221
					8.9528	0.934749	0.650619			10.108	0.047329	0.220339	0.072848
					8.959	0.929825	0.645456			10.115	0.047537	0.220675	0.072684
					8.9652	0.928131	0.640294			10.122	0.051784	0.227519	0.067237
					8.9714	0.920444	0.635131			10.129	0.052587	0.228814	0.066225
					8.9776	0.916844	0.629969			10.136	0.052587	0.228814	0.066225
					8.9838	0.913776	0.624807			10.143	0.052587	0.228814	0.064436
					8.99	0.906122	0.624572			10.15	0.052587	0.228814	0.059603
					8.9962	0.903174	0.620367			10.157	0.051844	0.228658	0.059603
					9.0024	0.899504	0.616318			10.164	0.047734	0.228814	0.059603
					9.0086	0.891808	0.615512			10.171	0.047329	0.228814	0.059603
					9.0148	0.884806	0.61123			10.178	0.047329	0.228814	0.059603
					9.021	0.884025	0.610705			10.185	0.047329	0.228814	0.059603
					9.0272	0.877495	0.608225			10.192	0.046812	0.227912	0.059603
					9.0334	0.869799	0.606876			10.199	0.04367	0.227229	0.059603
					9.0396	0.862104	0.606122			10.206	0.04207	0.226397	0.059603
					9.0458	0.854409	0.602607			10.213	0.04207	0.22397	0.059603
					9.052	0.846714	0.601737			10.22	0.04207	0.224883	0.059603
					9.0582	0.839018	0.60304			10.227	0.04207	0.220339	0.059603
					9.0644	0.834787	0.601213			10.234	0.04207	0.220339	0.059603
					9.0706	0.8324	0.600238			10.241	0.041366	0.218374	0.063425
					9.0768	0.824705	0.601268			10.248	0.037751	0.216057	0.066225
					9.083	0.81701	0.604093			10.255	0.036811	0.216859	0.066225
					9.0892	0.809315	0.606122			10.262	0.036811	0.211864	0.066225
					9.0954	0.801619	0.606122			10.269	0.04207	0.220339	0.059603
					9.1016	0.798246	0.609021			10.276	0.041366	0.218374	0.063425
					9.1078	0.798246	0.612007			10.283	0.037751	0.216057	0.066225
					9.114	0.798246	0.612088			10.29	0.036811	0.216859	0.066225
					9.1202	0.797154	0.6155			10.297	0.036811	0.211864	0.066225
					9.1264	0.789474	0.617892
					9.1326	0.789474	0.617892
					9.1388	0.789474	0.622341
					9.145	0.783918	0.623776
					9.1512	0.780702	0.626781
					9.1574	0.777299	0.629661
					9.1636	0.769845	0.629661
					9.1698	0.763158	0.630499
					9.176	0.762986	0.635546
					9.1822	0.752338	0.635546
					9.1884	0.745977	0.639266
					9.1946	0.737296	0.64143
					9.2008	0.728993	0.64143
					9.207	0.723171	0.639042
					9.2132	0.717468	0.63388
					9.2194	0.710221	0.630734
					9.2256	0.704411	0.629373
					9.2318	0.701754	0.624277
					9.238	0.708703	0.622179
					9.2442	0.710526	0.619837
					9.2504	0.715321	0.616661
					9.2566	0.719298	0.615641
					9.2628	0.720414	0.615131
					9.269	0.720863	0.614326
					9.2752	0.72807	0.621593
					9.2814	0.72807	0.634262
					9.2876	0.735177	0.644542
					9.2938	0.74274	0.649689
					9.3	0.745614	0.652026
					9.3062	0.745614	0.65336
					9.3124	0.748413	0.650738
					9.3186	0.754386	0.647912
					9.3248	0.75131	0.64742
					9.331	0.754016	0.643301
					9.3372	0.751414	0.648297
					9.3434	0.75227	0.656285
					9.3496	0.751763	0.66011
					9.3558	0.750695	0.666973
					9.362	0.752113	0.675833
					9.3682	0.747902	0.684818
					9.3744	0.746242	0.695683
					9.3806	0.748169	0.698508
					9.3868	0.744039	0.696354
					9.393	0.739828	0.695466
					9.3992	0.741375	0.69168
					9.4054	0.740177	0.690412
					9.4116	0.735967	0.687006
					9.4178	0.730898	0.685242
					9.424	0.726113	0.682331
					9.4302	0.714613	0.679994
					9.4364	0.710349	0.677538
					9.4426	0.702888	0.672376
					9.4488	0.696434	0.667213
					9.455	0.69098	0.659341
					9.4612	0.684732	0.651354
					9.4674	0.680521	0.643366
					9.4736	0.67631	0.635379
					9.4798	0.672098	0.627374
					9.486	0.667887	0.618681
					9.4922	0.663675	0.611416
					9.4984	0.659464	0.602759
					9.5046	0.655254	0.60149
					9.5108	0.651042	0.607927
					9.517	0.650862	0.619513
					9.5232	0.652339	0.627648
					9.5294	0.655996	0.640426
					9.5356	0.657281	0.651613
					9.5418	0.65754	0.661281
					9.548	0.659837	0.671329
					9.5542	0.661317	0.68172
					9.5604	0.661211	0.67787
					9.5666	0.660151	0.666454
					9.5728	0.661561	0.653733
					9.579	0.658232	0.640583
					9.5852	0.661582	0.627433
					9.5914	0.664716	0.619042
					9.5976	0.662259	0.62185
					9.6038	0.662788	0.627012
					9.61	0.662609	0.628102
					9.6162	0.658397	0.631452
					9.6224	0.654186	0.63351
					9.6286	0.649975	0.635579
					9.6348	0.645763	0.635402
					9.641	0.641552	0.636201
					9.6472	0.63734	0.637591
					9.6534	0.63313	0.639928
					9.6596	0.630103	0.64044
					9.6658	0.631579	0.641841
					9.672	0.627977	0.641055
					9.6782	0.622807	0.642939
					9.6844	0.620845	0.640114
					9.6906	0.616633	0.638738
					9.6968	0.612422	0.637867
					9.703	0.606484	0.635905
					9.7092	0.600522	0.634698
					9.7154	0.594627	0.631873
					9.7216	0.58752	0.629048
					9.7278	0.582594	0.626781
					9.734	0.578398	0.629118
					9.7402	0.56672	0.626457
					9.7464	0.554814	0.623592
					9.7526	0.542907	0.620807
					9.7588	0.531001	0.617982
					9.765	0.519095	0.615156
					9.7712	0.507188	0.611021
					9.7774	0.495282	0.602293
					9.7836	0.483375	0.589143
					9.7898	0.471468	0.575993
					9.796	0.459562	0.562843
					9.8022	0.450685	0.548924
					9.8084	0.442989	0.536543
					9.8146	0.432615	0.520057
					9.8208	0.420708	0.504358
					9.827	0.408802	0.48908
					9.8332	0.396895	0.472175
					9.8394	0.384989	0.457695
					9.8456	0.373082	0.437233
					9.8518	0.361175	0.420255
					9.858	0.352291	0.400842
					9.8642	0.346135	0.380565
					9.8704	0.334228	0.362851
					9.8766	0.322322	0.343315
					9.8828	0.310415	0.322178
					9.889	0.298509	0.30104
					9.8952	0.290346	0.279903
					9.9014	0.283622	0.254894
					9.9076	0.278323	0.233339
					9.9138	0.271997	0.214018
					9.92	0.267833	0.191421
					9.9262	0.263545	0.16828
					9.9324	0.259189	0.144271
					9.9386	0.25445	0.114793
					9.9448	0.251672	0.08375
					9.951	0.245991	0.056793
					9.9572	0.243928	0.030124
					9.9634	0.237704	0.005214

## Sheet: Sup Fig. 4d
PIK3R1				PIP5K1A
siCtrl	siINPP5E			siCtrl	siINPP5E
1.0641	1.38095			0.563746	0.546083
1.38187	1.59203			0.689838	0.902407
1.70043	1.69446			0.69015	0.927635
1.75371	1.72834			0.886914	1.0415
1.81365	1.77968			0.924465	1.08465
1.92768	1.89594			1.04527	1.10201
2.15325	2.14409			1.35591	1.10523
2.28321	2.17769			1.43266	1.11621
2.29723	2.21434			1.61368	1.12857
2.33642	2.21845			1.67285	1.13013
2.35315	2.43816			1.7555	1.20508
2.37808	2.63936			1.78313	1.21588
2.5008	2.68352			1.81905	1.28656
2.70143	2.74501			1.83144	1.30507
2.83892	2.78108			1.86143	1.30927
3.26705	2.86838			1.89428	1.35174
3.2894	3.02841			1.91284	1.37515
3.32108	3.04966			1.92134	1.37942
3.3756	3.11859			2.0475	1.39376
3.52287	3.27744			2.14632	1.422
3.54836	3.50763			2.15761	1.42477
3.63524	3.66485			2.17368	1.56787
3.66162	3.90348			2.19572	1.6045
4.16324	3.97737			2.22759	1.64566
4.41998	4.03767			2.488	1.79619
4.57299	4.10137			2.6622	1.84909
4.58403	4.23559			2.94844	1.92179
4.62485	4.32697			2.98131	2.00862
5.20248	4.36437			3.01961	2.07198
5.2607	4.43677			3.11094	2.11328
5.27223	4.44568				2.18921
5.63846	4.4606				2.19917
5.67809	4.89515				2.21824
5.6967	4.91929				2.25817
5.99975	5.32883				2.28592
6.09666	5.52636				2.44016
6.25903	5.56604				2.54592
6.79498	5.59884				3.73303
6.85748	5.83092				5.45453
6.86504	5.86441
7.07615	5.94472
7.31752	5.94859
7.66378	6.37704
7.80628	6.44968
8.76181	7.02552
9.26661
10.02

## Sheet: Sup Fig. 4e
siCtrl	siINPP5E
82.2222	65
69.5652	50
69.2308	54.7619

## Sheet: Sup Fig. 4f
siCtrl	siINPP5E
81.646	114.155
102.105	139.688
135.111	153.172
148.65	157.694
153.999	162.436
174.9	170.433
176.685	177.064
177.822	181.655
178.65	184.964
182.675	193.898
186.039	195.139
188.556	196.903
192.416	197.262
202.639	207.423
204.197	208.926
206.472	212.648
206.94	214.44
209.808	216.867
216.081	218.59
216.557	223.753
221.32	229.371
221.416	234.597
223.905	239.725
227.241	243.972
228.655	244.64
240.58	248.632
245.24	257.372
245.474	268.623
245.95	275.075
253.216	294.156
254.76	295.397
261.646	302.462
265.7	313.244
269.684	317.442
269.974	323.853
271.325	326.493
285.456	328.788
295.086	346.959
296.968	355.866
300.36	364.634
303.42	374.733
323.384	376.518
323.549	389.161
336.702	391.38
337.529	400.583
338.384	406.05
352.75	434.285
358.892	444.315
359.505	449.685
362.607	450.14
363.324	475.666
364.42	476.997
364.937	500.007
367.881	536.473
387.189	542.401
388.644
390.574
634.222
684.068

## Sheet: Sup Fig 5a
pCD3z Y83
siCtrl			siINPP5E
0	5	15	0	5	15
0.192848	1	0.640437	0.098414	0.482215	0.333147
0.157229	1	0.608603	0.146169	0.775762	0.421992
0.190365	1	0.728059	0.059659	0.644538	0.430642
pPLCr1 Y783
siCtrl			siINPP5E
0	5	15	0	5	15
0.125227	1	0.83991	0.192541	0.771039	0.894017
0.155424	1	0.638674	0.088912	0.547856	0.373761
0.150497	1	0.869694	0.280782	0.936996	0.874119
pZAP70 Y493
siCtrl			siINPP5E
0	5	15	0	5	15
0.315706	1	0.80585	0.305763	0.468368	0.272057
0.11527	1	0.401784	0.11962	0.589979	0.182633
0.317454	1	0.622943	0.217196	0.437767	0.277117
pLck (Y394)
siCtrl			siINPP5E
0	5	15	0	5	15
0.861668	0.955127	0.651892	0.97066	1	0.690954
0.581084	0.957353	0.926024	0.678625	1	1.03205
0.904192	0.708827	0.660807	1	0.706407	0.600254

## Sheet: Sup Fig 5b
	siCtrl			siINPP5E
0h	108	102	101	99.9	98.3	89.8
8h	209	205	210	188	199	193
16h	237	243	242	228	233	220
